# Supplementary material for: Comparative Analysis Reveals Different Evolutionary Fates and Biological Functions in Wheat Duplicated Genes (Triticum aestivum L.)
Source: Plants (Basel). 2023 Aug 22;12(17):3021. doi: 10.3390/plants12173021 (PMC10489728; doi:10.3390/plants12173021)
Supplement: Supplementary file 1 [file plants-12-03021-s001.zip]

Archive with 22 entries (21 files):
- Figure S1.jpg
- Figure S2.jpg
- Figure S3.jpg
- Figure S4.jpg
- Figure S5.jpg
- Figure S6.jpg
- Figure S7.jpg
- Figure S8.jpg
- Figure S9.jpg
- Supplementary Tables20230820.xlsx
- Supplmentary file S1/
- Supplmentary file S1/00.id2seq.py
- Supplmentary file S1/01.gff2bed.py
- Supplmentary file S1/02.DupGene_find.sh
- Supplmentary file S1/03.Paml_kaks.py
- Supplmentary file S1/03.stat_gene_feature.py
- Supplmentary file S1/04.cal_seq_GC.py
- Supplmentary file S1/05.trimmomatic.sh
- Supplmentary file S1/06.Fq2FPKM.sh
- Supplmentary file S1/07.tissue_specific.py
- Supplmentary file S1/08.snpeff.sh
- Supplmentary file S1/09.pi_fst_ld.sh
