# Supplementary material for: Comparative Analysis Reveals Different Evolutionary Fates and Biological Functions in Wheat Duplicated Genes (Triticum aestivum L.)
Source: Plants (Basel). 2023 Aug 22;12(17):3021. doi: 10.3390/plants12173021 (PMC10489728; doi:10.3390/plants12173021)
Supplement: Supplementary file 1 [file plants-12-03021-s001.zip › Supplementary Tables20230820.xlsx]

## Sheet: Table S1
Table S1. The gene number of different duplication modes.
	T.aestivum A	T.aestivum B	T.aestivum D	Total
WGD	2165	1328	1265	4758
tandem	4923	5414	5100	15437
proximal	2482	3295	2683	8460
transposed	2126	2213	2215	6554
dispersed	5634	5618	5381	16633
non-duplicated	18015	17775	17568	53358
Total	35345	35643	34212	105200

## Sheet: Table S2
Table S2. Comparisons of evolutionary rate, gene property, codon usage bias, and expression pattern between duplicated genes and non-duplicated genes.
Parameter	Non-duplicated genes		Duplicated genes		Mann–Whitney U test
	Average	Standard error	Average	Standard error
CAI	0.223465	0.0344599	0.232335	0.0400889	p < 2.2e-16
CBI	0.0721725	0.112331	0.0948661	0.12361	p < 2.2e-16
Fop	0.458486	0.0647946	0.470856	0.0728808	p < 2.2e-16
Ka	0.0444206	0.0592809	0.0610782	0.0754592	p < 2.2e-16
Ks	0.206878	0.177227	0.303961	0.23562	p < 2.2e-16
Ka/Ks	0.230813	0.183811	0.231288	0.229146	p < 2.2e-16
Gene length	3986.61	4452.69	3041.48	3769.01	p < 2.2e-16
Exon length	1670.76	1117.23	1484.24	1004.6	p < 2.2e-16
Exon number	5.50815	5.32093	3.88926	4.0823	p < 2.2e-16
First exon length	564.221	642.935	609.274	633.039	p < 2.2e-16
Intron length	2312.48	3971.23	1554.15	3371.11	p < 2.2e-16
GC content	0.569176	0.0903729	0.572503	0.0948359	p = 3.279e-14
Expression level	7.3677	29.1429	5.85364	38.3057	p < 2.2e-16
Tissue specificity	0.759866	0.212932	0.779979	0.284848	p < 2.2e-16

## Sheet: Table S3
Table S3. Comparisons of evolutionary rate, gene property, codon usage bias, and expression pattern between different types of duplicated genes and non-duplicated genes in T. aestivum A, B, and D subgenomes.
Parameter	T. aestivum A						T. aestivum B						T. aestivum D
	dispersed	proximal	non-duplicated	tandem	transposed	WGD	dispersed	proximal	non-duplicated	tandem	transposed	WGD	dispersed	proximal	non-duplicated	tandem	transposed	WGD
CAI	0.230451	0.228038	0.223053	0.237426	0.22667	0.232731	0.23055	0.225002	0.223606	0.236688	0.22805	0.238194	0.234209	0.229445	0.22374	0.237588	0.226178	0.235389
CBI	0.0820751	0.0872913	0.0714623	0.113239	0.0811022	0.105369	0.0761124	0.076748	0.071827	0.108987	0.0786337	0.12732	0.0924921	0.092364	0.073241	0.115666	0.0786127	0.11972
Fop	0.464987	0.464541	0.458142	0.48152	0.461597	0.477418	0.461181	0.457921	0.458209	0.478699	0.460855	0.490937	0.470936	0.467551	0.459113	0.482735	0.460271	0.486724
Ka	0.0499949	0.0790684	0.0453386	0.0691913	0.0794565	0.0446762	0.0499724	0.0865435	0.044283	0.0769636	0.078967	0.0359325	0.0457698	0.0773483	0.0436401	0.0706581	0.0836369	0.0272175
Ks	0.276634	0.355528	0.208824	0.337419	0.328293	0.271317	0.272724	0.353842	0.208463	0.35019	0.340997	0.253961	0.263808	0.340413	0.203348	0.321015	0.343561	0.225362
Ka/Ks	0.212019	0.271223	0.232598	0.248842	0.300992	0.189786	0.202039	0.284215	0.228726	0.261471	0.266903	0.157726	0.194268	0.271436	0.231112	0.259696	0.315924	0.148199
Gene length	2990.3	2891.4	3954.13	2577.48	3401.75	3507.67	3147.15	3151.32	4083.61	2840.79	3521.77	3495.37	3292.23	2867.77	3921.77	2661.94	3265.29	3193.16
Exon length	1414.49	1488.51	1629.97	1334.62	1471.95	1778.99	1449.91	1550.63	1690.92	1417.23	1511	1712.64	1568.78	1502.01	1692.2	1443.4	1485.94	1628.97
Exon number	4.31576	3.21233	5.46778	3.27422	4.16228	4.79769	4.30171	3.45827	5.52343	3.32416	4.17939	4.75075	4.5367	3.33395	5.5341	3.28314	4.00903	4.65296
First exon length	500.257	692.21	547.056	593.516	629.067	664.569	534.207	677.813	571.415	639.18	600.464	674.73	571.38	681.327	574.543	659.238	626.512	615.834
Intron length	1573.4	1396.53	2321.45	1241.04	1925.19	1726.04	1695.26	1596.37	2389.36	1419	2008.31	1779.63	1721.03	1361.8	2225.49	1216.02	1775.14	1563.15
GC content	0.562789	0.567798	0.569581	0.58932	0.561173	0.583546	0.554612	0.56137	0.568279	0.585261	0.5603	0.599323	0.570179	0.574184	0.569667	0.591464	0.550339	0.575432
Expression level	7.51808	4.68332	7.196	4.43811	3.08741	8.83602	7.67384	3.65765	6.9859	4.70151	2.15569	8.33428	8.23002	5.04936	7.92924	5.4157	2.96019	10.6522
Tissue specificity	0.72085	0.803246	0.754085	0.81786	0.741009	0.786405	0.718475	0.800597	0.762681	0.82297	0.758042	0.801291	0.74664	0.810429	0.762947	0.834754	0.779492	0.81344

## Sheet: Table S4
Table S4. The parameters of positively selected genes.
Gene ID	Chromosome	Start	End	Duplication mode	CAI	CBI	Fop	Ka	Ks	Ka/Ks	Gene length	Exon length	Exon number	First exon length	Intron length	GC content	Expression level	Tissue specificity
TraesCS1A02G000400	1A	102794	122504	non-duplicated	NA	NA	NA	0.0161053	0.0197474	1.01475	19711	3055	2	1284	16656	0.609428	0.87748	0.911214
TraesCS1A02G001000	1A	270605	272936	tandem	NA	NA	NA	0.0309895	0.0305737	1.15482	2332	2332	1	2332	0	0.59596	0.870313	0.928106
TraesCS1A02G001200	1A	287697	287957	transposed	NA	NA	NA	0.0439	0.021	2.0938	261	261	1	261	0	0.609195	0.843144	0.91913
TraesCS1A02G001500	1A	326099	326518	tandem	0.195	0.136	0.496	0.0365	0.0323	1.1329	420	420	1	420	0	0.638095	0.536334	0.9219
TraesCS1A02G010100	1A	6293918	6294835	proximal	0.161	-0.109	0.329	0.1956	0.1304	1.4997	918	724	2	382	194	0.521472	0.00194608	0.90262
TraesCS1A02G017600	1A	9219941	9221744	tandem	0.27	0.147	0.502	0.301433	0.270567	1.11803	1804	1804	1	1804	0	0.537241	0.000651217	1
TraesCS1A02G018200	1A	9468842	9469968	dispersed	0.23	-0.1	0.385	0.4775	0.4158	1.1483	1127	930	3	34	197	0.45904	0.00134718	0.992093
TraesCS1A02G061000	1A	41872732	41873515	non-duplicated	0.265	0.167	0.529	0.1209	0.0935	1.2928	784	664	2	362	120	0.634921	0.069174	1
TraesCS1A02G068800	1A	50511541	50512089	dispersed	0.223	0.071	0.448	0.1144	0.0919	1.2446	549	471	2	162	78	0.518047	0	0
TraesCS1A02G082100	1A	65266307	65268355	non-duplicated	0.18	0.127	0.475	0.0699	0.0525	1.3315	2049	759	4	322	1290	0.609804	0.867828	0.843383
TraesCS1A02G085100	1A	71244463	71245011	dispersed	0.234	0.052	0.436	0.1126	0.0985	1.1432	549	471	2	162	78	0.511677	0	0
TraesCS1A02G086000	1A	71840069	71840617	transposed	0.206	0.024	0.42	0.1046	0.0994	1.0516	549	471	2	162	78	0.515924	0	0
TraesCS1A02G097800	1A	94579684	94579917	proximal	NA	NA	NA	0.0342	0.0135	2.5335	234	234	1	234	0	0.470085	0.0355268	0.913209
TraesCS1A02G097900	1A	94580982	94581629	dispersed	0.171	-0.026	0.384	0.0378	0.0372	1.0164	648	648	1	648	0	0.393519	0.0229262	0.955766
TraesCS1A02G121800	1A	135966918	135968561	non-duplicated	0.212	0.083	0.455	0.4563	0.2726	1.6737	1644	1644	1	1644	0	0.685523	18.0365	0.911862
TraesCS1A02G156300	1A	276967792	276972330	non-duplicated	0.171	-0.124	0.369	0.0245	0.0222	1.1035	4539	824	4	211	3715	0.475783	3.35511	0.568849
TraesCS1A02G171800	1A	307043474	307044677	non-duplicated	0.174	0.084	0.456	0.3132	0.2941	1.065	1204	1204	1	1204	0	0.71021	0.169423	0.971769
TraesCS1A02G177200	1A	319734016	319734649	dispersed	0.207	-0.095	0.36	0.039675	0.02745	1.67185	634	543	2	120	91	0.467772	0	0
TraesCS1A02G189800	1A	343419126	343424719	tandem	0.237	0.101	0.468	0.0693	0.066	1.0504	5594	1218	9	440	4376	0.533662	0.21445	0.736123
TraesCS1A02G267400	1A	462529961	462530508	dispersed	0.21	0.042	0.43	0.1196	0.098	1.2204	548	471	2	162	77	0.511677	0	0
TraesCS1A02G299800	1A	494700960	494701370	dispersed	0.213	0.062	0.474	0.10265	0.03695	2.77445	411	411	1	411	0	0.649635	0	0
TraesCS1A02G380200	1A	551641394	551641955	non-duplicated	0.225	-0.008	0.425	0.1438	0.1277	1.1266	562	471	2	107	91	0.474474	0.0261674	0.917777
TraesCS1A02G424800	1A	579836169	579837583	non-duplicated	0.234	0.047	0.444	0.1532	0.130267	1.22217	1415	919	3	251	496	0.470149	1.30263	0.555063
TraesCS1A02G427900	1A	581942735	581943283	dispersed	0.214	0.041	0.428	0.1168	0.0972	1.2024	549	471	2	162	78	0.515924	0.00452207	1
TraesCS1A02G437800	1A	587673926	587678255	non-duplicated	0.186	0.08	0.46	0.2072	0.19735	1.05555	4330	429	4	132	3901	0.582751	0.00481031	0.960338
TraesCS1A02G438900	1A	588388015	588389635	non-duplicated	0.216	0.045	0.443	0.3388	0.3192	1.0612	1621	812	4	89	809	0.562358	0.0141082	0.934358
TraesCS2A02G004100	2A	2366335	2367372	tandem	0.163	-0.047	0.369	0.2616	0.2599	1.0065	1038	1038	1	1038	0	0.506744	0.0069515	0.883431
TraesCS2A02G015500	2A	6301749	6302297	dispersed	0.223	0.071	0.447	0.1156	0.0796	1.4528	549	471	2	162	78	0.52017	0.000170933	1
TraesCS2A02G048400	2A	18645872	18646544	non-duplicated	0.194	-0.062	0.394	0.1979	0.15175	1.35405	673	605	2	116	68	0.435185	0.0096454	1
TraesCS2A02G049100	2A	19028863	19030629	non-duplicated	0.309	0.143	0.514	0.0916	0.09	1.0177	1767	339	2	13	1428	0.480826	0.215013	0.982285
TraesCS2A02G058500	2A	24523276	24523912	dispersed	0.2	-0.08	0.382	0.1278	0.1132	1.1288	637	529	2	192	108	0.521212	1.26986	0.756139
TraesCS2A02G096700	2A	50273174	50273722	transposed	0.22	0.057	0.437	0.1169	0.1018	1.1476	549	471	2	162	78	0.518047	0	0
TraesCS2A02G120100	2A	70277273	70284461	tandem	0.21	0.138	0.474	0.145	0.0937	1.5473	7189	1099	3	479	6090	0.620329	1.60982	0.880366
TraesCS2A02G120300	2A	70643900	70646652	proximal	0.219	0.147	0.462	0.1797	0.1021	1.7597	2753	1172	3	525	1581	0.635328	2.66825	0.948495
TraesCS2A02G139100	2A	84543600	84549565	dispersed	0.218	0.032	0.439	0.1314	0.1093	1.203	5966	2456	13	224	3510	0.484802	0.603584	0.92725
TraesCS2A02G169400	2A	124366335	124376259	non-duplicated	0.19	0.053	0.435	0.0912	0.0462	1.976	9925	1147	5	420	8778	0.611607	1.89732	0.717241
TraesCS2A02G191339	2A	158255869	158256522	tandem	0.219	0.159	0.495	0.2041	0.1563	1.3065	654	654	1	654	0	0.639144	1.44916	0.999619
TraesCS2A02G194000	2A	162269577	162274523	non-duplicated	0.227	0.053	0.457	0.2004	0.1941	1.0325	4947	1418	9	233	3529	0.529299	0.0618507	0.856388
TraesCS2A02G196800	2A	166630908	166634558	non-duplicated	0.185	0.016	0.427	0.1441	0.1139	1.2653	3651	1215	9	324	2436	0.547325	0.10433	0.907813
TraesCS2A02G211700	2A	196117042	196126946	tandem	0.198	-0.12	0.347	0.1508	0.118	1.2779	9905	2173	11	92	7732	0.445042	10.8012	0.533978
TraesCS2A02G226100	2A	233255674	233256222	dispersed	0.222	0.041	0.431	0.1131	0.0749	1.5088	549	471	2	162	78	0.515924	0	0
TraesCS2A02G239600	2A	332944858	332945112	dispersed	NA	NA	NA	0.0344	0.0309	1.1129	255	255	1	255	0	0.384314	0.0266893	0.959334
TraesCS2A02G242000	2A	335837878	335838978	tandem	0.18	-0.016	0.391	0.073	0.0694	1.0515	1101	549	3	330	552	0.469945	0.0231365	0.97594
TraesCS2A02G242400	2A	335848335	335848879	WGD	0.154	-0.076	0.374	0.0131859	0.00927042	2.77635	545	348	2	65	197	0.445402	0.49307	0.936587
TraesCS2A02G275200	2A	452588010	452592824	dispersed	0.208	-0.049	0.403	0.1573	0.1418	1.1116	4815	2139	10	326	2676	0.495038	2.54148	0.538832
TraesCS2A02G275400	2A	453510082	453514976	non-duplicated	0.201	-0.033	0.415	0.1292	0.0941	1.3729	4895	2000	6	529	2895	0.500363	1.43083	0.801094
TraesCS2A02G281800	2A	471003622	471004590	non-duplicated	0.205	0.13	0.497	0.1866	0.1669	1.1181	969	969	1	969	0	0.614035	0.00723801	0.952967
TraesCS2A02G286100	2A	485779299	485780187	non-duplicated	0.269	0.145	0.496	0.3008	0.2616	1.1498	889	363	3	67	526	0.512397	0.261531	0.734799
TraesCS2A02G307200	2A	528104215	528107974	non-duplicated	0.215	-0.023	0.409	0.1971	0.1872	1.0529	3760	1629	7	502	2131	0.565378	0.596212	0.813095
TraesCS2A02G326800	2A	558476711	558477259	transposed	0.206	0.036	0.427	0.1041	0.1005	1.0358	549	471	2	162	78	0.522293	0.00128722	0.992676
TraesCS2A02G349500	2A	588980354	588980752	non-duplicated	0.224	-0.053	0.397	0.3108	0.1106	2.8107	399	399	1	399	0	0.651629	6.47198	0.958403
TraesCS2A02G367900	2A	611724173	611724721	dispersed	0.206	0.028	0.423	0.1156	0.0794	1.4565	549	471	2	162	78	0.5138	0	0
TraesCS2A02G388000	2A	634599247	634603481	non-duplicated	0.244	0.03	0.449	0.7105	0.4712	1.5077	4235	1038	6	492	3197	0.566474	0.314343	0.921391
TraesCS2A02G393000	2A	642911854	642916644	WGD	0.23	-0.027	0.414	0.1059	0.1048	1.0106	4791	606	8	51	4185	0.506601	0.0510864	0.777963
TraesCS2A02G397800	2A	651593427	651602852	non-duplicated	0.22	0.004	0.413	0.1359	0.1247	1.09	9426	1859	11	58	7567	0.504981	0.818523	0.686309
TraesCS2A02G404300	2A	659815012	659815560	dispersed	0.207	0.002	0.408	0.1113	0.0714	1.5592	549	471	2	162	78	0.515924	0	0
TraesCS2A02G418600	2A	674414101	674414649	transposed	0.217	0.023	0.424	0.1215	0.0924	1.3146	549	471	2	162	78	0.511677	0	0
TraesCS2A02G422800	2A	677957518	677958066	dispersed	0.21	0.015	0.413	0.1111	0.0811	1.3689	549	471	2	162	78	0.52017	0	0
TraesCS2A02G429300	2A	682508157	682508705	transposed	0.202	0.034	0.424	0.1058	0.1048	1.01	549	471	2	162	78	0.52017	0.000233925	1
TraesCS2A02G435400	2A	687313093	687315627	non-duplicated	0.184	-0.108	0.339	0.1129	0.0776	1.4547	2535	2397	2	1081	138	0.429704	0.000248678	1
TraesCS2A02G522000	2A	744582429	744582978	transposed	0.215	0.059	0.441	0.1046	0.0896	1.1681	550	471	3	162	79	0.524416	0	0
TraesCS2A02G544000	2A	753613921	753615692	non-duplicated	0.156	-0.033	0.361	0.0416	0.024	1.7315	1772	600	5	52	1172	0.565	10.8411	0.652766
TraesCS2A02G554600	2A	759575434	759577384	non-duplicated	0.213	0.042	0.424	0.1165	0.10565	1.1027	1951	1164	3	861	787	0.455326	0.0486905	0.777779
TraesCS2A02G563300	2A	764078414	764078953	non-duplicated	0.184	0.082	0.466	0.1368	0.1044	1.3107	540	540	1	540	0	0.596296	0.00418433	1
TraesCS2A02G563800	2A	764220619	764221167	dispersed	0.2	0.039	0.427	0.101	0.0805	1.2553	549	471	2	162	78	0.526539	0.000170933	1
TraesCS2A02G578600	2A	771778847	771779395	dispersed	0.207	0.024	0.424	0.1151	0.0897	1.2829	549	471	2	162	78	0.522293	0	0
TraesCS3A02G010500	3A	8991462	8991864	tandem	0.142	-0.137	0.356	0.4646	0.4006	1.1596	403	318	2	70	85	0.619497	0	0
TraesCS3A02G010600	3A	9007482	9008294	tandem	NA	NA	NA	0.469	0.4416	1.0621	813	728	2	179	85	0.609195	0.111384	0.940224
TraesCS3A02G010700	3A	9045707	9046277	non-duplicated	0.224	0.07	0.44	0.5061	0.3909	1.2945	571	471	2	103	100	0.622081	0	0
TraesCS3A02G014300	3A	9953086	9953634	transposed	0.208	0.033	0.427	0.1045	0.0996	1.0488	549	471	2	162	78	0.522293	0	0
TraesCS3A02G029800	3A	15688385	15692321	non-duplicated	0.236	-0.004	0.428	0.3004	0.2353	1.2767	3937	1877	7	140	2060	0.510588	0.672597	0.801214
TraesCS3A02G031900	3A	17493004	17494121	dispersed	0.235	0.153	0.526	0.093	0.022	4.2188	1118	677	2	425	441	0.656934	0.00660425	0.97967
TraesCS3A02G045600	3A	24525863	24526778	tandem	0.278	0.198	0.529	0.1345	0.0961	1.3994	916	833	2	178	83	0.680217	1.93364	0.967315
TraesCS3A02G110800	3A	77771743	77772291	transposed	0.202	0.028	0.42	0.1039	0.1009	1.0303	549	471	2	162	78	0.515924	0	0
TraesCS3A02G119600	3A	93263631	93265991	tandem	0.224	0.138	0.478	0.1314	0.0457	2.876	2361	1509	2	195	852	0.671306	1.37831	0.9786
TraesCS3A02G162500	3A	164802465	164803014	dispersed	0.263	0.066	0.447	0.1365	0.1296	1.0532	550	471	3	45	79	0.515924	0	0
TraesCS3A02G173200	3A	191252409	191254131	tandem	0.243	0.177	0.509	0.1216	0.11685	1.04085	1723	1723	1	1723	0	0.564457	1.43645	0.589805
TraesCS3A02G181300	3A	209525298	209526350	non-duplicated	0.172	-0.131	0.339	0.01575	0.0124333	1.31845	1053	1053	1	1053	0	0.401709	0.0211901	0.924446
TraesCS3A02G182700	3A	212087787	212090176	non-duplicated	0.199	0.098	0.459	0.0741	0.0735	1.008	2390	1437	2	319	953	0.561876	2.47616	0.847365
TraesCS3A02G201900	3A	340259524	340259934	dispersed	0.242	0.14	0.519	0.0985	0.01465	6.71045	411	411	1	411	0	0.659367	0.257805	0.950399
TraesCS3A02G219500	3A	403409530	403411479	non-duplicated	0.184	-0.141	0.321	0.0926	0.0767	1.2072	1950	1950	1	1950	0	0.562051	0.287936	0.681363
TraesCS3A02G287700	3A	515913130	515915500	dispersed	0.28	0.118	0.513	0.0962	0.0953	1.01	2371	741	3	51	1630	0.635468	1.55863	0.880454
TraesCS3A02G293600	3A	525640597	525641936	non-duplicated	0.214	0.013	0.426	0.1487	0.1118	1.3299	1340	1223	2	909	117	0.554335	2.25918	0.938839
TraesCS3A02G297900	3A	532454043	532454813	non-duplicated	0.272	0.088	0.476	0.1249	0.1009	1.2372	771	657	2	322	114	0.464231	0.000119733	1
TraesCS3A02G344200	3A	593512665	593513213	dispersed	0.223	0.032	0.43	0.1292	0.1221	1.0587	549	471	2	162	78	0.505308	0	0
TraesCS3A02G368500	3A	617401451	617401999	dispersed	0.21	0.054	0.437	0.1161	0.0854	1.3591	549	471	2	162	78	0.515924	0	0
TraesCS3A02G392700	3A	640554377	640555052	non-duplicated	0.209	0.094	0.455	0.1554	0.1436	1.0818	676	676	1	676	0	0.528139	0.0105306	0.972361
TraesCS3A02G425600	3A	667947729	667951658	proximal	0.207	-0.007	0.412	0.0473	0.0437	1.0829	3930	1453	5	234	2477	0.527458	7.97879	0.394971
TraesCS3A02G436600	3A	680727940	680733394	transposed	NA	NA	NA	0.0336	0.0227	1.479	5455	729	6	58	4726	0.4625	0.514379	0.67421
TraesCS3A02G440500	3A	683236703	683237251	dispersed	0.207	0.018	0.415	0.1096	0.0862	1.271	549	471	2	162	78	0.52017	0.0007544	1
TraesCS3A02G456900	3A	694374085	694374571	dispersed	0.118	-0.235	0.263	0.1386	0.1193	1.1609	487	486	2	345	1	0.452675	0.00956638	0.966635
TraesCS3A02G493400	3A	719846888	719847436	dispersed	0.207	0.052	0.434	0.1093	0.0877	1.2467	549	471	2	162	78	0.522293	0	0
TraesCS3A02G496800	3A	722405069	722405617	transposed	0.21	0.042	0.431	0.1079	0.09	1.199	549	471	2	162	78	0.5138	0	0
TraesCS3A02G518900	3A	736081968	736082514	transposed	0.197	0.026	0.42	0.1125	0.1107	1.0168	547	468	3	111	79	0.510684	0	0
TraesCS4A02G036300	4A	29029433	29029981	dispersed	0.221	0.05	0.441	0.1173	0.0926	1.2674	549	471	2	162	78	0.524416	0	0
TraesCS4A02G069900	4A	67575200	67575685	dispersed	0.119	-0.216	0.27	0.0712	0.0431	1.6527	486	486	1	486	0	0.450617	0.145482	0.937495
TraesCS4A02G074600	4A	73812158	73813686	non-duplicated	0.173	-0.033	0.379	0.0674	0.0542	1.2429	1529	549	3	330	980	0.466302	0.124736	0.942197
TraesCS4A02G078700	4A	79051380	79054802	transposed	0.176	-0.064	0.39	0.0968	0.0852	1.136	3423	1001	8	98	2422	0.456061	0.906708	0.954156
TraesCS4A02G120800	4A	149027883	149032012	non-duplicated	0.198	-0.055	0.396	0.0816	0.0605	1.3492	4130	1140	10	102	2990	0.480702	0.0170378	0.984243
TraesCS4A02G176000	4A	447044767	447055096	non-duplicated	0.187	-0.114	0.386	0.0904	0.0866	1.0444	10330	3251	20	151	7079	0.466224	0.640279	0.742694
TraesCS4A02G180400	4A	454602810	454605055	dispersed	0.222	0.004	0.427	0.0967	0.0927	1.0432	2246	1262	4	78	984	0.505719	0.0958283	0.631937
TraesCS4A02G278300	4A	585686161	585694148	proximal	0.19	-0.11	0.347	0.1205	0.1118	1.0782	7988	1992	11	33	5996	0.447724	8.05645	0.568248
TraesCS4A02G286000	4A	591845836	591852141	non-duplicated	0.206	-0.005	0.405	0.0804	0.0786	1.0231	6306	1795	11	303	4511	0.505336	3.19233	0.953196
TraesCS4A02G301500	4A	598583700	598584248	dispersed	0.231	0.077	0.451	0.1075	0.1025	1.0488	549	471	2	162	78	0.526539	0	0
TraesCS4A02G318700	4A	607417280	607417758	non-duplicated	0.245	-0.009	0.421	0.1155	0.0727	1.5882	479	333	2	100	146	0.524752	0.885608	0.985964
TraesCS4A02G350600	4A	626933269	626933817	dispersed	0.219	0.05	0.441	0.1002	0.0922	1.0864	549	471	2	162	78	0.518047	0.00263845	1
TraesCS4A02G363000	4A	636376456	636377024	non-duplicated	NA	NA	NA	0.5499	0.5403	1.0177	569	281	2	102	288	0.442922	2.09044	0.952471
TraesCS4A02G366600	4A	639993484	639997436	non-duplicated	0.221	0.084	0.464	0.1294	0.1268	1.0201	3953	2247	6	1301	1706	0.543836	0.439804	0.748546
TraesCS4A02G427800	4A	698564302	698564598	dispersed	NA	NA	NA	0.0582	0.0426	1.3658	297	297	1	297	0	0.346801	0.00547459	0.915528
TraesCS4A02G438800	4A	708580251	708581773	WGD	0.22	0.106	0.455	0.3365	0.1943	1.7315	1523	1051	3	279	472	0.585799	1.63016	0.961049
TraesCS4A02G459000	4A	724523761	724524309	dispersed	0.205	0.055	0.438	0.1298	0.1295	1.0021	549	471	2	162	78	0.505308	0	0
TraesCS4A02G475300	4A	734287521	734289666	WGD	0.23	0.109	0.467	0.1633	0.1299	1.2573	2146	634	3	222	1512	0.568075	1.55639	0.95223
TraesCS4A02G475500	4A	734432379	734434565	proximal	0.23	0.15	0.489	0.1586	0.107	1.4823	2187	796	3	291	1391	0.578829	0.477396	0.871871
TraesCS5A02G017400	5A	13408975	13413225	non-duplicated	0.243	0.008	0.432	0.08275	0.075	1.1081	4251	1205	6	67	3046	0.444444	14.3221	0.819091
TraesCS5A02G017800	5A	14185800	14186348	dispersed	0.205	0.049	0.434	0.1097	0.0854	1.2842	549	471	2	162	78	0.522293	0.000170933	1
TraesCS5A02G040200	5A	36351446	36351994	dispersed	0.21	0.05	0.437	0.11	0.0936	1.1754	549	471	2	162	78	0.515924	0	0
TraesCS5A02G075800	5A	91049680	91050228	dispersed	0.204	0.044	0.431	0.0993	0.0928	1.0705	549	471	2	162	78	0.530786	0.00169377	1
TraesCS5A02G079500	5A	98976678	98982449	tandem	0.263	0.069	0.469	0.1273	0.1145	1.1119	5772	1714	10	192	4058	0.465839	8.50336	0.90869
TraesCS5A02G105300	5A	169624007	169624505	non-duplicated	0.224	-0.059	0.4	0.0493	0.0359	1.3762	499	303	2	41	196	0.551155	0.535929	0.981463
TraesCS5A02G142800	5A	316512255	316518625	transposed	0.197	0.001	0.403	0.1937	0.1889	1.0254	6371	2145	4	321	4226	0.515644	1.66915	0.844232
TraesCS5A02G168000	5A	357170150	357170698	dispersed	0.225	0.076	0.448	0.1027	0.0844	1.2175	549	471	2	162	78	0.526539	0	0
TraesCS5A02G180100	5A	378726927	378727983	non-duplicated	0.241	0.07	0.429	0.1867	0.1604	1.1645	1057	1057	1	1057	0	0.632138	0.154787	0.827825
TraesCS5A02G223300	5A	439181917	439187492	proximal	0.264	0.049	0.464	0.1071	0.0701	1.5278	5576	4587	3	134	989	0.487817	0.131011	0.576314
TraesCS5A02G246400	5A	459745309	459745857	transposed	0.222	0.054	0.441	0.1071	0.0917	1.1677	549	471	2	162	78	0.515924	0	0
TraesCS5A02G290800	5A	501404336	501407239	proximal	0.197	0.016	0.42	0.0298	0.0269	1.1079	2904	1269	10	114	1635	0.448485	0.657888	0.943264
TraesCS5A02G298900	5A	506149049	506152385	proximal	0.203	-0.123	0.352	0.3358	0.2474	1.3572	3337	942	7	142	2395	0.465248	3.31963	0.940722
TraesCS5A02G327000	5A	536905266	536905676	dispersed	0.223	0.113	0.504	0.08825	0.02185	4.03745	411	411	1	411	0	0.659367	0.00163717	0.97193
TraesCS5A02G352500	5A	554757579	554758121	dispersed	0.233	0.053	0.44	0.1082	0.0929	1.1653	543	465	2	156	78	0.516129	0.00143417	1
TraesCS5A02G362500	5A	563444359	563444906	dispersed	0.196	0.039	0.423	0.1284	0.0916	1.402	548	465	3	162	83	0.524731	0	0
TraesCS5A02G367100	5A	567716234	567716893	non-duplicated	0.231	0.036	0.442	0.2452	0.1719	1.4266	660	516	2	168	144	0.515504	0.0100019	0.996145
TraesCS5A02G390800	5A	586142424	586144256	non-duplicated	0.258	-0.092	0.379	0.0933	0.0783	1.1915	1833	678	3	168	1155	0.445238	0.0211074	0.822603
TraesCS5A02G421300	5A	607273650	607274750	tandem	0.17	-0.021	0.385	0.0842	0.0695	1.2115	1101	549	3	330	552	0.457195	0	0
TraesCS5A02G438100	5A	619714609	619718660	non-duplicated	0.263	-0.001	0.436	0.17885	0.17345	1.0846	4052	2488	7	1146	1564	0.498152	0.698641	0.611563
TraesCS5A02G476100	5A	650702570	650703118	dispersed	0.223	0.019	0.42	0.151	0.0986	1.5315	549	471	2	162	78	0.505308	0	0
TraesCS5A02G483500	5A	654560445	654563526	tandem	0.241	0.062	0.454	0.0815	0.0725	1.1232	3082	1552	4	423	1530	0.586975	1.79176	0.657314
TraesCS5A02G503000	5A	667848083	667849156	non-duplicated	0.126	-0.046	0.379	0.0316	0.0147	2.1461	1074	1074	1	1074	0	0.386406	0.00903174	0.890058
TraesCS5A02G530900	5A	689445560	689446108	dispersed	0.223	0.059	0.444	0.1109	0.102	1.0872	549	471	2	162	78	0.518047	0.000527667	1
TraesCS5A02G548900	5A	702814105	702814652	dispersed	0.206	0.006	0.413	0.1415	0.0793	1.7852	548	471	2	161	77	0.505308	0	0
TraesCS6A02G002200	6A	925885	926272	tandem	NA	NA	NA	0.38845	0.36405	1.076	388	264	2	67	124	0.458333	0.216373	0.969133
TraesCS6A02G006100	6A	2264870	2265247	non-duplicated	NA	NA	NA	0.221067	0.1994	1.11493	378	285	2	100	93	0.480702	0.0142574	0.948209
TraesCS6A02G050600	6A	25799748	25800648	non-duplicated	0.235	-0.149	0.337	0.1547	0.0639	2.4215	901	568	2	169	333	0.477564	0.27134	0.987388
TraesCS6A02G060900	6A	32739398	32744163	WGD	0.186	0.016	0.427	0.22165	0.21635	1.0248	4766	1918	10	725	2848	0.572243	0.125756	0.921863
TraesCS6A02G063500	6A	33967760	33970198	transposed	0.219	0.014	0.419	0.1157	0.0843	1.3726	2439	552	2	508	1887	0.528986	0.137199	0.800487
TraesCS6A02G089700	6A	57901572	57902120	transposed	0.222	0.06	0.441	0.1084	0.0798	1.3592	549	471	2	162	78	0.52017	0	0
TraesCS6A02G092700	6A	60606189	60606599	dispersed	0.223	0.114	0.504	0.0858	0.02255	3.8028	411	411	1	411	0	0.6618	0.00518415	0.901892
TraesCS6A02G094900	6A	61539320	61539865	dispersed	0.218	0.069	0.447	0.1633	0.1082	1.5094	546	468	2	162	78	0.523504	0	0
TraesCS6A02G114500	6A	84435144	84435630	dispersed	0.117	-0.229	0.27	0.1377	0.0981	1.4044	487	486	2	345	1	0.452675	0.296009	0.919936
TraesCS6A02G138900	6A	110348180	110352133	non-duplicated	0.255	0.153	0.521	0.1196	0.109	1.097	3954	891	3	410	3063	0.571268	0.580501	0.538609
TraesCS6A02G178300	6A	200078628	200079176	dispersed	0.233	0.064	0.444	0.1018	0.0981	1.0382	549	471	2	162	78	0.52017	0.000643375	1
TraesCS6A02G180000	6A	203519948	203520496	dispersed	0.22	0.04	0.434	0.1026	0.0846	1.2136	549	471	2	162	78	0.524416	0.0132141	0.957374
TraesCS6A02G202600	6A	338478752	338479048	dispersed	NA	NA	NA	0.0336	0.016	2.1017	297	297	1	297	0	0.353535	0.0366949	0.976967
TraesCS6A02G223100	6A	417623996	417640503	non-duplicated	0.203	-0.116	0.372	0.0851	0.0755	1.127	16508	4345	5	233	12163	0.441481	1.44712	0.821049
TraesCS6A02G254000	6A	470079663	470080211	transposed	0.202	0.032	0.424	0.1083	0.0989	1.0944	549	471	2	162	78	0.515924	0.00148624	0.980778
TraesCS6A02G273200	6A	499645276	499645548	non-duplicated	NA	NA	NA	0.1065	0.1037	1.0275	273	273	1	273	0	0.542125	0.585322	0.874716
TraesCS6A02G300800	6A	533981346	533981894	transposed	0.22	0.047	0.434	0.1159	0.0888	1.3041	549	471	2	162	78	0.5138	0.00613608	0.943891
TraesCS6A02G343300	6A	577721892	577725302	dispersed	0.275	0.135	0.501	0.0748	0.0723	1.0341	3411	1666	3	422	1745	0.553885	27.5744	0.75709
TraesCS6A02G391400	6A	606129083	606129628	dispersed	0.194	-0.03	0.394	0.144	0.1151	1.2511	546	468	2	162	78	0.491453	0.0403328	1
TraesCS6A02G397300	6A	608881750	608882481	dispersed	0.112	-0.261	0.246	0.0361	0.0275	1.3112	732	680	2	597	52	0.443678	0.0984638	0.940129
TraesCS6A02G409400	6A	613346554	613352456	non-duplicated	0.203	0.003	0.426	0.1633	0.1219	1.3396	5903	1384	11	102	4519	0.497268	0.932496	0.712617
TraesCS6A02G415600	6A	615271947	615272688	non-duplicated	0.264	0.142	0.517	0.221	0.1853	1.1925	742	742	1	742	0	0.604278	0.0162474	0.999517
TraesCS6A02G417400	6A	615780175	615782626	non-duplicated	0.218	0.054	0.437	0.1031	0.1031	1.0006	2452	1628	2	180	824	0.538394	3.13806	0.655029
TraesCS6A02G420500	6A	617221893	617222441	transposed	0.212	0.035	0.427	0.108	0.0899	1.2005	549	471	2	162	78	0.522293	0	0
TraesCS7A02G016900	7A	7430434	7432902	WGD	0.233	0.127	0.482	0.1771	0.1498	1.1817	2469	898	3	294	1571	0.583333	0	0
TraesCS7A02G019100	7A	7912911	7913099	WGD	NA	NA	NA	0.1021	0.0583	1.7515	189	189	1	189	0	0.571429	0.0117075	0.965229
TraesCS7A02G040200	7A	18190361	18190909	dispersed	0.225	0.026	0.427	0.1042	0.1004	1.0377	549	471	2	162	78	0.518047	0	0
TraesCS7A02G071300	7A	36946599	36947147	dispersed	0.234	0.062	0.447	0.119	0.0801	1.4857	549	471	2	162	78	0.518047	0	0
TraesCS7A02G073500	7A	39015796	39016344	WGD	0.208	0.036	0.427	0.1044	0.0998	1.0466	549	471	2	162	78	0.518047	0	0
TraesCS7A02G085000	7A	49208643	49209191	dispersed	0.228	0.063	0.444	0.0976	0.0902	1.082	549	471	2	162	78	0.528662	0	0
TraesCS7A02G134300	7A	85964887	85968339	non-duplicated	0.248	0.004	0.432	0.1154	0.1106	1.0434	3453	881	6	108	2572	0.526936	0.88298	0.942967
TraesCS7A02G173400	7A	127824201	127829172	non-duplicated	0.209	0.041	0.433	0.1434	0.1341	1.0693	4972	1691	8	93	3281	0.540052	0.119047	0.888719
TraesCS7A02G238000	7A	211363686	211364438	dispersed	0.166	-0.005	0.392	0.043	0.0393	1.0917	753	753	1	753	0	0.394422	0.00387498	0.97337
TraesCS7A02G238200	7A	211365403	211365636	dispersed	NA	NA	NA	0.0398	0.0144	2.7573	234	234	1	234	0	0.457265	0.00114054	0.923104
TraesCS7A02G251900	7A	236349704	236352021	non-duplicated	0.221	-0.02	0.401	0.116333	0.106533	1.1544	2318	756	4	443	1562	0.431217	0.50384	0.546885
TraesCS7A02G257700	7A	247256136	247273988	proximal	0.24	-0.007	0.426	0.1027	0.0938	1.0952	17853	2331	5	296	15522	0.486486	0.00598471	0.760171
TraesCS7A02G289100	7A	352128178	352128608	dispersed	0.201	0.02	0.425	0.0741667	0.0573	1.3042	431	426	4	132	5	0.469484	0	0
TraesCS7A02G290100	7A	352294030	352294467	dispersed	0.21	-0.006	0.396	0.1814	0.1186	1.53	438	438	1	438	0	0.406393	0	0
TraesCS7A02G319700	7A	460725320	460729534	non-duplicated	0.163	-0.086	0.376	0.2097	0.1264	1.6592	4215	912	8	134	3303	0.482094	0	0
TraesCS7A02G337200	7A	493112363	493115558	non-duplicated	0.208	-0.001	0.408	0.098	0.0952	1.0288	3196	1281	3	258	1915	0.50051	2.6843	0.836598
TraesCS7A02G366400	7A	539943444	539944941	non-duplicated	0.282	0.154	0.491	0.5225	0.43365	1.23965	1498	1383	2	261	115	0.524294	0.118769	0.699247
TraesCS7A02G366500	7A	540200943	540207606	non-duplicated	0.27	0.154	0.496	0.52695	0.4223	1.2521	6664	1020	3	137	5644	0.558704	1.0602	0.602263
TraesCS7A02G367200	7A	540765215	540766755	proximal	0.233	0.08	0.441	0.2417	0.1799	1.3434	1541	1350	3	226	191	0.585007	0.0536476	0.993604
TraesCS7A02G393400	7A	571635013	571635246	dispersed	NA	NA	NA	0.0415	0.0135	3.078	234	234	1	234	0	0.457265	0	0
TraesCS7A02G411100	7A	600551390	600557153	tandem	0.271	0.085	0.471	0.1271	0.1216	1.0456	5764	1979	5	105	3785	0.510725	0.502666	0.950231
TraesCS7A02G441100	7A	635240459	635242764	tandem	0.269	0.003	0.43	0.2526	0.2489	1.0148	2306	1474	2	83	832	0.46507	0.0974109	0.808355
TraesCS7A02G447600	7A	642188783	642189580	non-duplicated	0.253	0.129	0.48	0.1761	0.1657	1.0631	798	798	1	798	0	0.63252	0.00195441	0.98539
TraesCS7A02G458400	7A	653370796	653371906	non-duplicated	0.223	-0.129	0.354	0.5537	0.2644	2.0938	1111	574	2	150	537	0.438095	0.176051	0.956049
TraesCS7A02G481100	7A	673126509	673127765	tandem	0.227	-0.012	0.408	0.1609	0.13	1.2378	1257	1164	2	32	93	0.511168	0.336224	0.830687
TraesCS7A02G509600	7A	696909326	696909874	transposed	0.2	0.031	0.424	0.1113	0.0807	1.379	549	471	2	162	78	0.5138	0	0
TraesCS7A02G517500	7A	701582369	701582917	transposed	0.214	0.048	0.434	0.1005	0.0909	1.1057	549	471	2	162	78	0.522293	0.0003624	1
TraesCS7A02G526100	7A	708244415	708244649	dispersed	NA	NA	NA	0.0269	0.0137	1.965	235	234	2	54	1	0.474359	0.0224284	0.946479
TraesCS7A02G526200	7A	708245614	708246357	dispersed	0.177	0.016	0.404	0.0334	0.0252	1.3241	744	744	1	744	0	0.407258	0.265764	0.911185
TraesCS7A02G529800	7A	709274149	709274700	dispersed	0.202	-0.035	0.392	0.1268	0.1184	1.0709	552	474	2	162	78	0.493671	0	0
TraesCS7A02G532600	7A	711324487	711325608	dispersed	0.238	-0.066	0.408	0.4586	0.4116	1.1142	1122	1045	2	28	77	0.461538	0	0
TraesCS1B02G013000	1B	6284924	6285606	proximal	0.171	-0.026	0.381	0.2268	0.1752	1.2947	683	489	2	379	194	0.523517	0	0
TraesCS1B02G037800	1B	17795791	17799116	non-duplicated	0.198	0.026	0.438	0.274	0.1815	1.5097	3326	1466	8	306	1860	0.557905	0.538516	0.816012
TraesCS1B02G087000	1B	80709160	80709456	dispersed	NA	NA	NA	0.0250222	0.0209889	1.49367	297	297	1	297	0	0.606061	0.2501	0.696775
TraesCS1B02G090800	1B	91884765	91886007	transposed	0.179	0.035	0.42	0.1635	0.1191	1.3725	1243	354	3	242	889	0.548023	0.153874	0.966495
TraesCS1B02G099700	1B	107137188	107139066	non-duplicated	0.185	0.143	0.477	0.0787	0.0787	1.0005	1879	471	3	282	1408	0.613588	0.10781	0.900075
TraesCS1B02G105800	1B	117456264	117472441	proximal	0.21	-0.049	0.386	0.0625	0.0608	1.0278	16178	3300	14	187	12878	0.441829	0.028672	0.868387
TraesCS1B02G112000	1B	130018645	130021143	proximal	0.193	0.048	0.43	0.1444	0.142	1.0171	2499	1886	4	1572	613	0.507024	0.304382	0.965696
TraesCS1B02G114700	1B	134429873	134437923	tandem	0.239	-0.006	0.413	0.1011	0.09725	1.04495	8051	1290	3	22	6761	0.503876	0.979407	0.907294
TraesCS1B02G114800	1B	134572527	134576283	tandem	0.231	0.003	0.42	0.08265	0.07985	1.04305	3757	1492	2	59	2265	0.475556	1.13374	0.952204
TraesCS1B02G141000	1B	188260590	188262227	tandem	0.212	0.085	0.457	0.4253	0.2804	1.517	1638	1638	1	1638	0	0.687424	3.13577	0.934893
TraesCS1B02G184900	1B	332078295	332078942	non-duplicated	0.177	0.032	0.431	0.3196	0.2888	1.1067	648	648	1	648	0	0.70216	0.0502321	0.995465
TraesCS1B02G320300	1B	544614002	544614298	tandem	NA	NA	NA	0.0210667	0.0193667	1.37107	297	297	1	297	0	0.606061	13.0043	0.897734
TraesCS1B02G329500	1B	555624218	555635513	dispersed	0.224	0.014	0.429	0.0645	0.0567	1.1382	11296	1612	9	280	9684	0.492754	2.49706	0.78728
TraesCS1B02G353300	1B	583561866	583562540	dispersed	0.167	-0.119	0.343	0.125	0.1037	1.2052	675	675	1	675	0	0.42963	0.0406841	0.864236
TraesCS1B02G400700	1B	631218083	631219195	tandem	0.181	-0.012	0.389	0.1921	0.1837	1.0459	1113	1113	1	1113	0	0.449236	0.0104789	0.841738
TraesCS1B02G441800	1B	662615070	662618865	non-duplicated	0.185	-0.067	0.382	0.2801	0.2452	1.1422	3796	1140	8	127	2656	0.495614	0	0
TraesCS1B02G459200	1B	673156941	673158457	non-duplicated	0.17	0.028	0.425	0.1512	0.146767	1.0336	1517	912	3	195	605	0.554924	9.33985	0.732774
TraesCS1B02G474700	1B	683389752	683391281	non-duplicated	0.199	-0.031	0.392	0.1893	0.1681	1.1261	1530	549	3	63	981	0.530055	0	0
TraesCS1B02G477200	1B	685619462	685621090	non-duplicated	0.169	-0.149	0.326	0.1359	0.0787	1.7281	1629	1232	2	577	397	0.497908	0.0103583	0.984445
TraesCS2B02G061200	2B	29218241	29219713	tandem	0.242	0.093	0.477	0.1513	0.1503	1.0063	1473	604	2	98	869	0.469027	0.854447	0.999161
TraesCS2B02G089800	2B	50626156	50630150	proximal	0.226	0.038	0.433	0.15	0.1491	1.0063	3995	1683	10	275	2312	0.512638	0.379634	0.518901
TraesCS2B02G141000	2B	107568498	107575055	non-duplicated	0.209	0.115	0.455	0.1532	0.1157	1.3246	6558	1047	3	495	5511	0.626844	0.560124	0.837899
TraesCS2B02G141200	2B	107783100	107785694	non-duplicated	0.202	0.12	0.444	0.1845	0.0786	2.3482	2595	1053	3	483	1542	0.635693	2.79963	0.844121
TraesCS2B02G146900	2B	112867748	112868113	dispersed	0.209	0.062	0.447	0.0871	0.0814	1.0704	366	366	1	366	0	0.510929	0.77583	0.977747
TraesCS2B02G163200	2B	135680705	135686525	non-duplicated	0.223	0.031	0.44	0.1206	0.0999	1.2072	5821	2156	13	263	3665	0.484211	0.18254	0.953853
TraesCS2B02G168100	2B	140851844	140853271	tandem	0.207	0.131	0.482	0.1549	0.1411	1.0978	1428	1428	1	1428	0	0.667367	2.23048	0.834115
TraesCS2B02G175400	2B	150604268	150608254	tandem	0.254	0.023	0.432	0.0679	0.052	1.3059	3987	1899	2	232	2088	0.539758	0.583362	0.57359
TraesCS2B02G181000	2B	155034115	155034477	non-duplicated	0.215	0.262	0.556	0.1145	0.1135	1.0092	363	363	1	363	0	0.69697	0.379692	0.997351
TraesCS2B02G190300	2B	165927800	165928406	non-duplicated	NA	NA	NA	0.097	0.0943	1.0293	607	429	2	137	178	0.4375	6.48488	0.986924
TraesCS2B02G195700	2B	173439703	173445605	non-duplicated	0.214	0.113	0.465	0.0742	0.0582	1.275	5903	576	4	384	5327	0.647569	0.49407	0.555733
TraesCS2B02G197600	2B	175415372	175418305	non-duplicated	0.263	0.001	0.453	0.2133	0.1698	1.2564	2934	1287	8	437	1647	0.509174	1.77205	0.735417
TraesCS2B02G211300	2B	194994894	194996233	proximal	0.239	0.209	0.514	0.1326	0.1178	1.1252	1340	855	4	157	485	0.621795	0.374843	0.897833
TraesCS2B02G212800	2B	197233452	197238530	non-duplicated	0.234	0.05	0.456	0.1955	0.1655	1.1812	5079	1612	9	436	3467	0.524904	0.00516278	0.934087
TraesCS2B02G224400	2B	214315789	214319432	non-duplicated	0.18	0.001	0.422	0.1389	0.1301	1.0677	3644	1230	9	414	2414	0.537944	0.110076	0.742361
TraesCS2B02G231200	2B	227249891	227251733	transposed	0.199	-0.026	0.412	0.2151	0.199	1.0814	1843	754	2	296	1089	0.574423	3.4375	0.775637
TraesCS2B02G252500	2B	272610385	272610738	transposed	0.094	-0.209	0.281	0.178415	0.115885	1.54917	354	354	1	354	0	0.485876	0	0
TraesCS2B02G264800	2B	357434792	357435358	dispersed	0.187	-0.033	0.4	0.0583	0.0576857	1.01934	567	567	1	567	0	0.402116	0.00240294	0.994993
TraesCS2B02G273200	2B	374263451	374266627	non-duplicated	0.2	-0.036	0.384	0.1263	0.1036	1.2198	3177	1099	6	217	2078	0.524005	6.5565	0.851414
TraesCS2B02G283300	2B	391143594	391143827	dispersed	NA	NA	NA	0.0342	0.0135	2.5433	234	234	1	234	0	0.470085	0.0317909	0.915387
TraesCS2B02G283400	2B	391144792	391145400	dispersed	0.18	0.014	0.392	0.0413	0.0374	1.1021	609	609	1	609	0	0.387521	0.0224038	0.949618
TraesCS2B02G284000	2B	391224509	391225252	dispersed	0.177	0.026	0.409	0.0383	0.0253	1.5124	744	744	1	744	0	0.40457	0.0172957	0.894065
TraesCS2B02G293000	2B	408190537	408195206	non-duplicated	0.191	-0.057	0.396	0.1197	0.0976	1.2264	4670	1905	6	455	2765	0.506173	2.51799	0.731948
TraesCS2B02G330300	2B	474856074	474858516	non-duplicated	0.223	-0.046	0.401	0.1163	0.1028	1.1313	2443	1240	5	458	1203	0.484087	6.499	0.658921
TraesCS2B02G359900	2B	513287012	513296193	tandem	0.291	0.126	0.495	0.1143	0.1031	1.1081	9182	1450	6	180	7732	0.544715	5.92768	0.520865
TraesCS2B02G620500	2B	794963403	794988705	non-duplicated	0.235	0.054	0.447	0.2527	0.1636	1.5441	25303	4124	8	131	21179	0.507594	0.0006112	1
TraesCS3B02G013800	3B	6032893	6033379	dispersed	0.115	-0.255	0.252	0.0304	0.0258	1.1765	487	435	2	352	52	0.43908	0.0795849	0.932241
TraesCS3B02G028700	3B	12317225	12321252	non-duplicated	0.231	0.03	0.442	0.154	0.1361	1.1315	4028	1779	7	233	2249	0.505952	0.267626	0.802574
TraesCS3B02G086000	3B	54502169	54506058	proximal	0.223	-0.032	0.406	0.224	0.2093	1.0701	3890	1455	7	334	2435	0.53677	0.018248	0.84283
TraesCS3B02G115200	3B	81824447	81825654	dispersed	0.203	-0.019	0.419	0.293633	0.189733	1.5585	1208	1208	1	1208	0	0.589286	0.000596911	1
TraesCS3B02G162600	3B	160355731	160359835	non-duplicated	0.239	-0.043	0.41	0.0913	0.0885	1.0322	4105	1571	8	117	2534	0.43032	2.40338	0.689593
TraesCS3B02G198600	3B	226081349	226083344	non-duplicated	0.187	-0.058	0.365	0.0778	0.0637	1.2209	1996	1449	4	102	547	0.409248	0	0
TraesCS3B02G203900	3B	237733008	237734532	tandem	0.231	0.148	0.49	0.0949	0.0909	1.044	1525	1525	1	1525	0	0.561404	0.0977009	0.847323
TraesCS3B02G250000	3B	398840564	398852833	non-duplicated	0.183	-0.137	0.319	0.0767	0.0609	1.2606	12270	4964	5	2565	7306	0.550289	1.49732	0.595422
TraesCS3B02G260400	3B	418064700	418065003	non-duplicated	NA	NA	NA	0.0342	0.0188	1.8184	304	210	2	174	94	0.595238	81.2741	0.702519
TraesCS3B02G282200	3B	452696385	452698897	WGD	0.166	-0.191	0.31	0.1609	0.1096	1.4671	2513	525	6	9	1988	0.460952	0.430132	0.762574
TraesCS3B02G328300	3B	529807551	529808584	non-duplicated	0.203	-0.048	0.393	0.1516	0.1318	1.1502	1034	916	2	746	118	0.521858	1.84483	0.905021
TraesCS3B02G353500	3B	564038091	564039936	proximal	0.217	-0.019	0.405	0.1177	0.0973	1.2092	1846	1846	1	1846	0	0.560847	2.0816	0.810833
TraesCS3B02G424400	3B	662419783	662420477	non-duplicated	0.205	0.009	0.408	0.1577	0.1466	1.0762	695	456	2	21	239	0.513158	0.000888583	1
TraesCS3B02G488700	3B	734495271	734495894	tandem	0.244	0.145	0.49	0.1578	0.1454	1.0855	624	521	2	111	103	0.555556	5.90826	0.98233
TraesCS3B02G496600	3B	740039519	740043019	proximal	0.224	0.111	0.469	0.3413	0.3215	1.0617	3501	1879	2	1328	1622	0.565321	4.78773	0.598166
TraesCS3B02G566700	3B	798493084	798498246	tandem	0.251	0.007	0.435	0.1831	0.1825	1.0031	5163	1970	15	235	3193	0.505133	6.75772	0.718869
TraesCS4B02G021400	4B	15416188	15421281	proximal	0.211	0.062	0.451	0.1679	0.1583	1.0607	5094	3340	6	1336	1754	0.530461	0.86841	0.624065
TraesCS4B02G034600	4B	25384188	25395175	proximal	0.185	-0.115	0.344	0.131	0.0936	1.4001	10988	1936	11	54	9052	0.449784	0.181152	0.796482
TraesCS4B02G101400	4B	106971617	106977017	non-duplicated	0.194	-0.035	0.408	0.1283	0.1282	1.0012	5401	2472	5	284	2929	0.480924	2.80721	0.738243
TraesCS4B02G141700	4B	187349381	187358681	non-duplicated	0.185	-0.128	0.376	0.1268	0.1079	1.175	9301	2385	17	23	6916	0.46457	0.191495	0.516223
TraesCS4B02G146700	4B	209241616	209242062	dispersed	0.199	-0.104	0.35	0.1124	0.1031	1.0896	447	447	1	447	0	0.458613	0.00294	0.926881
TraesCS4B02G147700	4B	209311098	209311676	dispersed	0.178	-0.045	0.385	0.014275	0.007725	1.84147	579	579	1	579	0	0.409326	1.24828	0.846427
TraesCS4B02G184100	4B	403270948	403275029	non-duplicated	0.207	-0.04	0.406	0.0945	0.0625	1.5128	4082	1215	10	144	2867	0.476543	0.0209161	0.979176
TraesCS4B02G232400	4B	483905778	483910097	non-duplicated	0.246	0.182	0.519	0.1512	0.1357	1.1145	4320	4223	2	116	97	0.620098	0.528805	0.473015
TraesCS4B02G236000	4B	493629556	493630239	non-duplicated	0.241	0.14	0.521	0.0759	0.064	1.187	684	555	2	185	129	0.603333	11.8385	0.813999
TraesCS4B02G238300	4B	495567951	495568724	dispersed	0.159	-0.003	0.391	0.0322	0.0286	1.1268	774	774	1	774	0	0.403101	0.355198	0.915656
TraesCS4B02G259900	4B	526956171	526958570	non-duplicated	NA	NA	NA	0.1612	0.1495	1.0781	2400	643	3	101	1757	0.609848	0.172348	0.830483
TraesCS4B02G310100	4B	600523853	600524717	non-duplicated	NA	NA	NA	0.1618	0.1075	1.505	865	261	4	21	604	0.417625	5.30112	0.718551
TraesCS4B02G351000	4B	643491379	643492217	proximal	0.189	0.008	0.42	0.3443	0.2744	1.2545	839	722	2	284	117	0.566434	0.603737	0.918899
TraesCS5B02G039000	5B	43977298	43977848	dispersed	0.155	-0.066	0.383	0.0250458	0.0115056	2.2543	551	348	2	65	203	0.445402	0	0
TraesCS5B02G051000	5B	55545582	55546334	tandem	NA	NA	NA	0.38015	0.2327	1.6744	753	647	2	122	106	0.5375	4.49698	0.993249
TraesCS5B02G079600	5B	96884211	96885458	non-duplicated	0.198	-0.11	0.353	0.0622	0.0523	1.1902	1248	1248	1	1248	0	0.486378	0.0613123	0.665284
TraesCS5B02G086400	5B	109886397	109888999	tandem	0.265	0.087	0.476	0.1449	0.1222	1.1865	2603	1038	6	172	1565	0.461464	0.376403	0.868253
TraesCS5B02G141600	5B	267299784	267306009	transposed	0.201	0.008	0.408	0.1988	0.1735	1.146	6226	2113	4	339	4113	0.511797	1.31841	0.858927
TraesCS5B02G148800	5B	276908695	276914796	tandem	0.237	-0.027	0.406	0.1295	0.1221	1.0606	6102	1145	9	141	4957	0.486264	0.383055	0.934026
TraesCS5B02G178000	5B	325550627	325551442	non-duplicated	0.227	0.067	0.433	0.1693	0.15	1.1286	816	816	1	816	0	0.635659	0.0442602	0.848965
TraesCS5B02G204500	5B	372248626	372249921	non-duplicated	0.322	0.01	0.441	0.0926	0.091	1.0177	1296	944	3	235	352	0.577875	2.1332	0.976591
TraesCS5B02G298100	5B	480414562	480417633	non-duplicated	0.231	-0.01	0.419	0.2361	0.1796	1.3152	3072	1143	7	324	1929	0.488215	0.015377	0.982334
TraesCS5B02G325600	5B	509670897	509677081	non-duplicated	0.242	-0.024	0.411	0.651047	0.465318	1.40974	6185	339	2	189	5846	0.569322	0	0
TraesCS5B02G339500	5B	523841614	523842100	dispersed	0.109	-0.285	0.23	0.0371	0.0353	1.05	487	435	2	352	52	0.432184	0.00433813	0.964907
TraesCS5B02G361700	5B	541298061	541303686	tandem	0.183	-0.018	0.403	0.0965	0.0887	1.089	5626	1412	5	166	4214	0.495495	0.0370883	0.965762
TraesCS5B02G369500	5B	548478746	548479336	dispersed	0.21	0.015	0.423	0.1011	0.0882	1.1456	591	513	2	207	78	0.504873	0	0
TraesCS5B02G373400	5B	551141556	551142314	non-duplicated	NA	NA	NA	0.0864	0.0598	1.4447	759	666	2	321	93	0.698582	0.325761	0.978872
TraesCS5B02G388600	5B	567279985	567280728	dispersed	0.173	0.026	0.409	0.0402	0.0331	1.215	744	744	1	744	0	0.403226	0.020672	0.912928
TraesCS5B02G395600	5B	572944574	572946178	non-duplicated	0.234	-0.143	0.354	0.0788	0.0655	1.2028	1605	414	4	75	1191	0.461353	0.0431044	0.878836
TraesCS5B02G414700	5B	588933283	588934577	transposed	0.161	-0.06	0.366	0.253	0.2482	1.0193	1295	1295	1	1295	0	0.485133	0.0191288	0.818186
TraesCS5B02G433200	5B	607865339	607868562	tandem	0.205	0.037	0.424	0.1635	0.1541	1.0609	3224	2123	4	262	1101	0.518919	0.369198	0.567158
TraesCS5B02G455100	5B	629280151	629283250	tandem	0.237	0.12	0.485	0.3077	0.2938	1.0475	3100	2053	2	1536	1047	0.560754	4.19458	0.510303
TraesCS5B02G455200	5B	629362534	629363991	tandem	0.246	0.142	0.499	0.2769	0.2376	1.1652	1458	1458	1	1458	0	0.561043	5.46193	0.524807
TraesCS5B02G506300	5B	671709905	671714387	proximal	0.218	0.074	0.458	0.1307	0.114	1.1463	4483	2772	7	1343	1711	0.536723	0.298783	0.687552
TraesCS5B02G564700	5B	710075781	710078626	non-duplicated	0.199	0.043	0.431	0.2772	0.2457	1.1279	2846	2217	3	166	629	0.498145	0.0126139	0.964797
TraesCS6B02G007100	6B	4849557	4849971	non-duplicated	NA	NA	NA	0.38205	0.3528	1.1146	415	273	2	67	142	0.468864	0.00177253	1
TraesCS6B02G012300	6B	7220494	7221058	non-duplicated	NA	NA	NA	0.2356	0.234233	1.00943	565	476	2	138	89	0.494737	0.175308	0.99041
TraesCS6B02G061800	6B	41433757	41434104	non-duplicated	0.161	-0.108	0.355	0.1085	0.0822	1.3205	348	348	1	348	0	0.520115	0.24298	0.809004
TraesCS6B02G062800	6B	41842826	41844393	tandem	0.22	0.01	0.424	0.1897	0.184	1.0312	1568	1568	1	1568	0	0.50184	0	0
TraesCS6B02G067000	6B	45163085	45164040	tandem	0.242	-0.037	0.394	0.1279	0.1055	1.2122	956	622	2	242	334	0.451923	0.673003	0.92232
TraesCS6B02G085100	6B	62002109	62003885	transposed	0.208	0.01	0.416	0.1194	0.0978	1.2213	1777	366	2	322	1411	0.521858	0.547757	0.682438
TraesCS6B02G117700	6B	111685493	111685789	tandem	NA	NA	NA	0.014	0.0128	1.0907	297	297	1	297	0	0.609428	0.656334	0.904532
TraesCS6B02G120200	6B	115068388	115069119	tandem	0.262	0.13	0.516	0.1837	0.14055	1.44065	732	635	2	309	97	0.648294	0.0176962	1
TraesCS6B02G121300	6B	116186195	116188332	non-duplicated	0.256	0.183	0.514	0.7504	0.7099	1.0571	2138	1055	3	408	1083	0.583333	5.11139	0.944078
TraesCS6B02G167200	6B	175726767	175730035	non-duplicated	0.251	0.113	0.495	0.1124	0.101	1.113	3269	957	3	422	2312	0.548077	0.434337	0.839036
TraesCS6B02G338300	6B	596594164	596595237	dispersed	0.122	-0.03	0.387	0.0187	0.0055	3.42	1074	1074	1	1074	0	0.393855	1.16102	0.898968
TraesCS6B02G338500	6B	596621323	596621809	dispersed	0.117	-0.251	0.252	0.0267	0.0173	1.5416	487	435	2	352	52	0.43908	0.363439	0.943008
TraesCS6B02G399200	6B	674842555	674842896	non-duplicated	0.221	0.012	0.435	0.1181	0.1173	1.0074	342	342	1	342	0	0.535088	0	0
TraesCS6B02G418700	6B	690757113	690757677	non-duplicated	NA	NA	NA	0.1602	0.1386	1.1558	565	467	2	148	98	0.511628	12.6753	0.942979
TraesCS6B02G441300	6B	705628064	705629728	proximal	0.153	0.033	0.412	0.1897	0.1694	1.1197	1665	1449	2	87	216	0.460154	0.444978	0.852841
TraesCS6B02G464600	6B	715990339	715991082	dispersed	0.177	0.027	0.411	0.0356	0.0256	1.3933	744	744	1	744	0	0.40457	0.284854	0.932667
TraesCS6B02G464700	6B	715992314	715992547	dispersed	NA	NA	NA	0.0342	0.0274	1.2493	234	234	1	234	0	0.465812	0.133298	0.927173
TraesCS6B02G473600	6B	720612096	720612650	non-duplicated	0.239	0.049	0.465	0.1968	0.1891	1.0408	555	555	1	555	0	0.594595	0	0
TraesCS7B02G035400	7B	34516561	34519114	proximal	0.237	0.012	0.436	0.1325	0.1281	1.034	2554	752	5	147	1802	0.529022	2.25362	0.990425
TraesCS7B02G049500	7B	49401931	49402227	dispersed	NA	NA	NA	0.0159389	0.0194278	1.0313	297	297	1	297	0	0.609428	2.76207	0.974181
TraesCS7B02G051500	7B	54048215	54049159	dispersed	0.171	0.019	0.407	0.0334	0.0318	1.0528	945	945	1	945	0	0.413757	0.0406391	0.881168
TraesCS7B02G080400	7B	90401819	90402382	dispersed	0.116	-0.168	0.28	0.1048	0.1072	1.0647	564	564	1	564	0	0.358156	0.112986	0.932645
TraesCS7B02G132300	7B	161191831	161196107	non-duplicated	0.227	-0.026	0.413	0.0905	0.087	1.0401	4277	1565	10	407	2712	0.520571	0.4679	0.8398
TraesCS7B02G139100	7B	175611761	175617066	tandem	0.215	0.047	0.443	0.1382	0.1374	1.01287	5306	1517	5	461	3789	0.515077	0.849413	0.454282
TraesCS7B02G154700	7B	206338784	206345002	tandem	0.253	0.029	0.45	0.1014	0.0908	1.1175	6219	3154	4	213	3065	0.504762	0.396589	0.806337
TraesCS7B02G220700	7B	412074311	412078547	non-duplicated	0.169	-0.032	0.399	0.1455	0.1426	1.0199	4237	944	8	178	3293	0.471698	0.00576317	0.996624
TraesCS7B02G244600	7B	453122425	453124333	tandem	0.221	0.019	0.428	0.0545	0.0529	1.0303	1909	1909	1	1909	0	0.469375	2.08418	0.760895
TraesCS7B02G261200	7B	481814274	481815502	non-duplicated	0.228	0.071	0.447	0.3562	0.26375	1.3972	1229	1134	2	241	95	0.53629	0.000518	1
TraesCS7B02G292900	7B	529947724	529948747	non-duplicated	0.15	-0.063	0.376	0.1184	0.1171	1.0114	1024	684	4	241	340	0.511696	0.0843657	0.954483
TraesCS7B02G318500	7B	568496778	568497960	non-duplicated	0.252	0.113	0.476	0.4319	0.3458	1.2489	1183	971	3	283	212	0.592217	0.00279723	1
TraesCS7B02G321900	7B	572631265	572639377	tandem	0.214	-0.024	0.396	0.095	0.0898	1.0569	8113	3204	25	211	4909	0.465822	0.20238	0.728218
TraesCS7B02G347800	7B	603996207	603997056	proximal	0.279	0.149	0.49	0.1736	0.156	1.1129	850	850	1	850	0	0.641745	0.0500224	0.996478
TraesCS7B02G350600	7B	607909048	607911188	tandem	0.185	0.042	0.427	0.1079	0.1063	1.0149	2141	1933	3	1046	208	0.558616	4.50939	0.668009
TraesCS7B02G358200	7B	619783502	619784455	non-duplicated	0.206	-0.105	0.36	0.5178	0.268	1.9324	954	605	2	157	349	0.428571	0.146226	0.978653
TraesCS7B02G383400	7B	649153880	649154329	dispersed	0.226	-0.063	0.368	0.0704667	0.062	1.15567	450	365	2	59	85	0.397222	0.0058723	0.959393
TraesCS7B02G449400	7B	711538692	711539944	non-duplicated	0.238	-0.155	0.356	0.5531	0.4091	1.3521	1253	1133	2	74	120	0.455899	0.214274	0.997104
TraesCS7B02G486900	7B	742917515	742918192	dispersed	0.115	-0.255	0.252	0.0304	0.0258	1.1765	678	626	2	543	52	0.43908	0.068208	0.930867
TraesCS1D02G008400	1D	4234991	4235872	proximal	0.175	-0.008	0.391	0.1961	0.0917	2.139	882	671	2	382	211	0.519231	0	0
TraesCS1D02G031600	1D	12318841	12321788	non-duplicated	0.196	0.031	0.438	0.2206	0.1298	1.7	2948	948	8	166	2000	0.53903	0.822002	0.772718
TraesCS1D02G036600	1D	17039772	17040320	transposed	0.23	0.053	0.438	0.1057	0.0974	1.0857	549	471	2	162	78	0.515924	0.000941417	1
TraesCS1D02G042700	1D	21452673	21459650	transposed	0.204	-0.021	0.398	0.1053	0.0874	1.2049	6978	2013	11	563	4965	0.498448	0.00559385	0.935597
TraesCS1D02G043000	1D	21885424	21888853	non-duplicated	0.205	-0.093	0.37	0.12465	0.1312	1.0018	3430	1793	6	250	1637	0.488842	5.05626	0.84632
TraesCS1D02G045900	1D	25464721	25465269	proximal	0.232	0.07	0.451	0.0942	0.0804	1.1709	549	471	2	162	78	0.522293	0	0
TraesCS1D02G089100	1D	74393911	74405714	transposed	0.21	-0.046	0.387	0.0594	0.0565	1.0505	11804	3252	14	242	8552	0.438309	0.0588142	0.919265
TraesCS1D02G095900	1D	81169536	81179141	tandem	0.23	0.036	0.436	0.1008	0.1007	1.0006	9606	1593	2	153	8013	0.513064	3.85236	0.937862
TraesCS1D02G096000	1D	81282858	81288634	tandem	0.232	0.002	0.42	0.0815	0.0714	1.1566	5777	1949	4	241	3828	0.478222	0.907821	0.903847
TraesCS1D02G122600	1D	123698810	123700435	non-duplicated	0.221	0.114	0.471	0.4319	0.2736	1.5789	1626	1626	1	1626	0	0.692497	22.9395	0.901121
TraesCS1D02G172300	1D	246102067	246102732	non-duplicated	0.175	0.081	0.459	0.303	0.2009	1.5077	666	666	1	666	0	0.704204	0.0922029	0.962278
TraesCS1D02G181400	1D	254479347	254479760	WGD	0.173	-0.039	0.374	0.1193	0.1105	1.0792	414	414	1	414	0	0.417874	0.0697505	0.974477
TraesCS1D02G196300	1D	275787563	275787796	transposed	NA	NA	NA	0.0269	0.0137	1.9663	234	234	1	234	0	0.465812	0.00581858	0.802372
TraesCS1D02G206000	1D	291788794	291792777	non-duplicated	0.282	-0.018	0.414	0.2136	0.1687	1.2661	3984	727	4	252	3257	0.458034	0.62025	0.814613
TraesCS1D02G259100	1D	351542521	351543991	tandem	0.195	0.006	0.408	0.0831	0.0782	1.0635	1471	1302	3	861	169	0.419355	1.90446	0.748169
TraesCS1D02G387700	1D	460152897	460159561	non-duplicated	0.252	0.035	0.453	0.158	0.1474	1.0716	6665	363	3	36	6302	0.484848	0.147303	0.886689
TraesCS1D02G395500	1D	464037994	464038545	dispersed	0.22	0.036	0.434	0.1093	0.0984	1.1108	552	474	2	162	78	0.512658	0	0
TraesCS1D02G408200	1D	470655948	470657063	non-duplicated	0.239	-0.007	0.412	0.0996	0.0924	1.0773	1116	1116	1	1116	0	0.457885	0.000225344	1
TraesCS1D02G448300	1D	490598491	490599939	non-duplicated	0.201	-0.056	0.387	0.4265	0.4238	1.0063	1449	1343	2	352	106	0.49101	44.2408	0.774523
TraesCS2D02G047000	2D	17236946	17237191	non-duplicated	NA	NA	NA	0.1801	0.0901	2.0523	246	246	1	246	0	0.463415	0.0022541	1
TraesCS2D02G048500	2D	17773768	17775181	tandem	0.249	0.093	0.48	0.1781	0.1434	1.2418	1414	573	2	34	841	0.462264	0.137828	0.998653
TraesCS2D02G089700	2D	39590461	39590757	dispersed	NA	NA	NA	0.0675	0.0142	4.7458	297	297	1	297	0	0.350168	0.00330616	0.996685
TraesCS2D02G101600	2D	54791489	54791981	dispersed	0.219	-0.004	0.415	0.0134	0.0085	1.5723	493	423	2	120	70	0.508274	0.00189293	1
TraesCS2D02G122200	2D	71404517	71411525	tandem	0.222	0.167	0.491	0.1412	0.0584	2.4165	7009	1288	3	552	5721	0.631268	7.6738	0.823558
TraesCS2D02G122400	2D	71565563	71568191	tandem	0.187	0.076	0.411	0.208	0.1014	2.0519	2629	1139	3	517	1490	0.619048	1.89915	0.895422
TraesCS2D02G122500	2D	71578282	71580971	tandem	0.213	0.135	0.452	0.1817	0.0854	2.1268	2690	1176	3	478	1514	0.632184	3.58715	0.911747
TraesCS2D02G142000	2D	83813457	83819711	non-duplicated	0.224	0.041	0.445	0.1162	0.1078	1.0782	6255	2408	13	231	3847	0.490346	1.59305	0.951218
TraesCS2D02G146700	2D	87815352	87816548	tandem	0.204	0.174	0.504	0.2449	0.2422	1.0113	1197	1197	1	1197	0	0.683375	1.06753	0.891007
TraesCS2D02G176900	2D	120537524	120547597	non-duplicated	0.189	0.06	0.435	0.0941	0.0652	1.4423	10074	1065	5	399	9009	0.612613	1.49458	0.539793
TraesCS2D02G193800	2D	138803106	138808122	non-duplicated	0.229	0.037	0.449	0.1985	0.1782	1.1139	5017	1478	9	258	3539	0.522838	0.181887	0.963999
TraesCS2D02G201800	2D	153791323	153801769	non-duplicated	0.205	-0.013	0.399	0.0406	0.0325	1.2476	10447	1504	7	408	8943	0.496273	0.589786	0.661558
TraesCS2D02G204800	2D	156709959	156713900	non-duplicated	0.188	0.013	0.425	0.1366	0.0892	1.532	3942	1521	9	321	2421	0.54492	0.133832	0.822405
TraesCS2D02G237000	2D	238959323	238959870	transposed	0.231	0.06	0.441	0.0976	0.092	1.0608	548	468	3	162	80	0.527778	0.0016388	1
TraesCS2D02G247200	2D	291639570	291640182	dispersed	0.187	0.029	0.417	0.1164	0.1155	1.0078	613	378	2	316	235	0.5	0.0459603	0.993822
TraesCS2D02G254100	2D	306346545	306348404	non-duplicated	0.204	-0.01	0.406	0.0891	0.0675	1.3199	1860	828	3	246	1032	0.509662	1.60552	0.485326
TraesCS2D02G269300	2D	331197607	331198155	transposed	0.223	0.028	0.427	0.1065	0.1054	1.01	549	471	2	162	78	0.515924	0.00236703	0.98373
TraesCS2D02G274200	2D	342482865	342487839	non-duplicated	0.208	-0.049	0.402	0.1539	0.13985	1.10225	4975	2286	10	268	2689	0.491784	1.70884	0.626032
TraesCS2D02G336500	2D	429923402	429928540	tandem	0.246	0.029	0.44	0.1439	0.1343	1.0714	5139	1208	6	112	3931	0.492877	0.114289	0.975588
TraesCS2D02G337700	2D	431425673	431429066	tandem	0.268	-0.049	0.417	0.1316	0.1272	1.0346	3394	489	7	62	2905	0.539877	0.000504811	1
TraesCS2D02G347900	2D	446046728	446047189	non-duplicated	0.17	-0.145	0.324	0.426	0.1691	2.5189	462	462	1	462	0	0.608225	2.71224	0.963559
TraesCS2D02G354000	2D	453695299	453696504	non-duplicated	0.151	-0.085	0.363	0.0596	0.046	1.2959	1206	728	2	168	478	0.415771	0.068866	0.931039
TraesCS2D02G391300	2D	498470682	498471230	non-duplicated	0.217	0.046	0.434	0.0911	0.0889	1.0244	549	471	2	162	78	0.526539	0.00082315	1
TraesCS2D02G395500	2D	506771094	506784989	non-duplicated	0.21	-0.02	0.401	0.1048	0.0982	1.0675	13896	1296	12	22	12600	0.503858	0.875992	0.621955
TraesCS2D02G404900	2D	519339227	519341576	tandem	0.238	0.012	0.418	0.139	0.1174	1.1843	2350	1203	3	377	1147	0.483034	0.0443007	0.87078
TraesCS2D02G436600	2D	547241786	547242333	transposed	0.218	0.035	0.43	0.0912	0.0812	1.1225	548	468	3	162	80	0.525641	0	0
TraesCS2D02G458000	2D	565173106	565177289	non-duplicated	0.268	0.138	0.508	0.4407	0.3607	1.2218	4184	1191	10	230	2993	0.562552	0.119365	0.777878
TraesCS2D02G480800	2D	584233652	584237980	proximal	0.173	-0.113	0.339	0.1361	0.135	1.0081	4329	3335	4	79	994	0.440503	0.130314	0.992262
TraesCS2D02G493300	2D	590928846	590929389	dispersed	0.204	-0.012	0.408	0.0729	0.0599	1.2168	544	465	3	162	79	0.511828	0	0
TraesCS2D02G559800	2D	632418813	632421977	non-duplicated	0.201	0.039	0.427	0.1011	0.09995	1.01115	3165	1702	5	136	1463	0.480916	0.137347	0.96472
TraesCS2D02G572100	2D	638152373	638153071	non-duplicated	0.178	-0.008	0.42	0.0966	0.0918	1.0528	699	699	1	699	0	0.590317	0.0217781	0.997567
TraesCS2D02G573900	2D	638781027	638781930	proximal	0.191	0.094	0.455	0.19	0.1739	1.0921	904	612	2	600	292	0.490196	0.0217704	0.977133
TraesCS2D02G578700	2D	641484135	641486913	non-duplicated	0.234	0.08	0.441	0.423	0.4025	1.0509	2779	1870	3	261	909	0.511006	0.0133849	0.988114
TraesCS2D02G578800	2D	641577764	641579226	non-duplicated	0.205	0.02	0.408	0.4102	0.4092	1.0024	1463	1463	1	1463	0	0.467949	0.0283054	1
TraesCS2D02G593800	2D	648119816	648122505	proximal	0.208	0.035	0.42	0.1397	0.1207	1.1573	2690	1696	4	291	994	0.496278	0.15358	0.865916
TraesCS3D02G001200	3D	686714	687105	non-duplicated	0.144	-0.129	0.36	0.377	0.3416	1.09595	392	306	2	70	86	0.607843	0	0
TraesCS3D02G002700	3D	1252991	1257142	non-duplicated	0.195	-0.024	0.394	0.0682	0.0672	1.0149	4152	3386	5	101	766	0.479986	0.203966	0.699309
TraesCS3D02G015800	3D	5613668	5618027	proximal	0.229	0.023	0.437	0.1438	0.1115	1.2899	4360	1530	7	156	2830	0.510978	0.448815	0.938682
TraesCS3D02G046400	3D	17558568	17559116	tandem	0.22	0.081	0.451	0.1049	0.079	1.3281	549	471	2	162	78	0.530786	0.00191272	0.985548
TraesCS3D02G046500	3D	17577804	17578352	tandem	0.22	0.081	0.451	0.1049	0.079	1.3281	549	471	2	162	78	0.530786	0.00191272	0.985548
TraesCS3D02G071000	3D	31803291	31806438	proximal	0.201	-0.077	0.376	0.1394	0.1262	1.1041	3148	1074	6	105	2074	0.478607	0.0297482	0.854729
TraesCS3D02G101200	3D	54386239	54389648	dispersed	0.199	-0.011	0.4	0.0404	0.0398	1.0154	3410	949	7	30	2461	0.502564	0.548458	0.839298
TraesCS3D02G173600	3D	154703474	154703960	dispersed	0.117	-0.25	0.254	0.0303	0.0172	1.7598	487	435	2	352	52	0.441379	0.199467	0.949175
TraesCS3D02G179700	3D	161595320	161596874	tandem	0.244	0.175	0.509	0.1182	0.11785	1.0059	1555	1555	1	1555	0	0.563315	2.99902	0.57719
TraesCS3D02G233000	3D	320835243	320840816	non-duplicated	0.185	-0.129	0.323	0.0741	0.0666	1.1129	5574	3492	4	2572	2082	0.543879	1.10112	0.635995
TraesCS3D02G293400	3D	403703755	403704999	non-duplicated	0.189	-0.042	0.395	0.1538	0.1052	1.4613	1245	1125	2	886	120	0.536122	1.88955	0.888722
TraesCS3D02G306500	3D	420359424	420359959	dispersed	0.298	0.06	0.462	0.10722	0.112529	1.00366	536	375	2	366	161	0.48	0	0
TraesCS3D02G336000	3D	447972634	447973185	transposed	0.181	-0.003	0.403	0.1134	0.0874	1.2984	552	474	2	162	78	0.508439	0	0
TraesCS3D02G386900	3D	501885979	501886587	dispersed	0.176	0.029	0.401	0.0461	0.0314	1.4665	609	609	1	609	0	0.397373	0.00493088	0.967858
TraesCS3D02G421400	3D	533781636	533782148	dispersed	0.212	-0.013	0.41	0.0253	0.0149	1.6947	513	423	2	120	90	0.503546	0	0
TraesCS3D02G425100	3D	537146613	537150937	non-duplicated	0.237	-0.008	0.426	0.0339	0.0288	1.1787	4325	1114	6	238	3211	0.52381	16.3011	0.533358
TraesCS3D02G433500	3D	546486400	546486948	transposed	0.219	0.065	0.444	0.1136	0.1058	1.0739	549	471	2	162	78	0.511677	0	0
TraesCS3D02G449500	3D	557721064	557724489	tandem	0.224	0.096	0.461	0.3359	0.3267	1.0282	3426	1820	2	1307	1606	0.562842	6.03539	0.72799
TraesCS3D02G460600	3D	565559751	565563768	proximal	0.184	-0.062	0.39	0.1035	0.0857	1.2073	4018	1682	9	523	2336	0.558411	0.524589	0.716588
TraesCS3D02G507700	3D	594180702	594183903	proximal	0.271	-0.011	0.425	0.15172	0.1506	1.00834	3202	1347	12	198	1855	0.468448	0.00288639	0.964374
TraesCS3D02G508200	3D	594494604	594497590	proximal	0.266	-0.002	0.429	0.11748	0.11818	1.0013	2987	1206	11	357	1781	0.451078	0	0
TraesCS3D02G509900	3D	595062529	595067402	tandem	0.249	0.004	0.432	0.2026	0.1848	1.0963	4874	1841	15	150	3033	0.497402	5.55765	0.717951
TraesCS3D02G529000	3D	606796135	606796524	non-duplicated	0.223	-0.02	0.4	0.594988	0.469088	1.26999	390	390	1	390	0	0.564103	0.00133241	0.975016
TraesCS3D02G533900	3D	609119880	609120976	transposed	0.171	-0.153	0.326	0.1066	0.0497	2.1438	1097	702	3	369	395	0.478632	0.00553515	0.984962
TraesCS4D02G025100	4D	10967546	10974450	non-duplicated	0.208	-0.022	0.398	0.0816	0.0784	1.0415	6905	2140	11	423	4765	0.506882	0.520402	0.80474
TraesCS4D02G033000	4D	15147664	15158776	proximal	0.192	-0.08	0.366	0.0989	0.0812	1.217	11113	2076	10	127	9037	0.451633	1.06259	0.808712
TraesCS4D02G067900	4D	43271786	43272334	transposed	0.219	0.054	0.44	0.1124	0.0905	1.2419	549	471	2	162	78	0.522293	0.00354608	0.97703
TraesCS4D02G072500	4D	47493884	47502781	non-duplicated	0.205	0.009	0.423	0.0457	0.0452	1.0102	8898	831	8	259	8067	0.545	9.89677	0.589184
TraesCS4D02G076300	4D	50792297	50792620	non-duplicated	0.228	-0.094	0.387	0.0831	0.0727	1.1423	324	324	1	324	0	0.493827	0.000556811	1
TraesCS4D02G132400	4D	119232763	119235472	dispersed	0.218	0.006	0.425	0.0931	0.0924	1.0075	2710	1759	4	102	951	0.505297	0.189957	0.876949
TraesCS4D02G136700	4D	122706954	122717602	non-duplicated	0.186	-0.126	0.379	0.0912	0.0886	1.0288	10649	3195	19	133	7454	0.468616	0.71314	0.803985
TraesCS4D02G185200	4D	323114838	323118772	non-duplicated	0.201	-0.069	0.387	0.088	0.0725	1.2146	3935	1209	10	144	2726	0.474773	0.0765542	0.839108
TraesCS4D02G227800	4D	387081037	387086382	non-duplicated	0.255	0.026	0.436	0.0896	0.0837	1.0716	5346	2069	5	1456	3277	0.558694	6.44377	0.667758
TraesCS4D02G233700	4D	394192102	394193834	tandem	0.239	0.159	0.504	0.1458	0.1251	1.1651	1733	1636	2	43	97	0.622657	1.13948	0.72519
TraesCS4D02G237400	4D	399627528	399628291	non-duplicated	0.235	0.113	0.5	0.0803	0.0384	2.0932	764	637	2	175	127	0.6	10.7614	0.875421
TraesCS4D02G244100	4D	408795702	408801339	non-duplicated	0.221	-0.056	0.402	0.0935	0.0834	1.1208	5638	330	3	97	5308	0.460606	0	0
TraesCS4D02G258600	4D	428561776	428564191	non-duplicated	0.23	0.002	0.436	0.1447	0.1324	1.093	2416	858	2	119	1558	0.611111	0.235525	0.816629
TraesCS4D02G266300	4D	436955396	436957842	non-duplicated	0.238	0.229	0.531	0.24285	0.22215	1.1495	2447	1774	5	846	673	0.650295	0.0395261	0.99947
TraesCS4D02G279700	4D	450898703	450899098	dispersed	0.187	-0.128	0.339	0.1095	0.0988	1.1084	396	396	1	396	0	0.45202	0.00375908	0.876908
TraesCS4D02G345900	4D	500285161	500286108	non-duplicated	0.205	0.007	0.414	0.1382	0.113	1.2225	948	852	2	301	96	0.547222	0.431424	0.870214
TraesCS5D02G008600	5D	6188190	6189290	WGD	0.169	-0.034	0.378	0.0225	0.0123	1.8313	1101	582	3	330	519	0.448454	0.0100752	0.996912
TraesCS5D02G028700	5D	27067688	27068421	dispersed	0.206	-0.015	0.407	0.0359	0.0338	1.064	734	635	2	341	99	0.524416	0.00944815	0.97017
TraesCS5D02G036900	5D	35986553	35987106	non-duplicated	0.225	0.008	0.392	0.1711	0.1585	1.0796	554	459	2	117	95	0.444444	0.360729	0.954812
TraesCS5D02G050200	5D	47793491	47794115	non-duplicated	NA	NA	NA	0.3946	0.3731	1.0578	625	514	2	206	111	0.658915	1.9808	0.88494
TraesCS5D02G063300	5D	58912992	58913288	dispersed	NA	NA	NA	0.0444	0.031	1.429	297	297	1	297	0	0.37037	0.0106689	0.968857
TraesCS5D02G070200	5D	68088575	68092150	proximal	0.212	-0.035	0.388	0.13915	0.09235	1.50455	3576	1065	8	94	2511	0.485446	0.174737	0.855005
TraesCS5D02G070400	5D	68229479	68233993	proximal	0.194	-0.081	0.355	0.1255	0.11955	1.05775	4515	1179	8	100	3336	0.481764	0.781555	0.859078
TraesCS5D02G080900	5D	80829716	80830208	transposed	0.214	-0.004	0.415	0.0141	0.0075	1.89	493	423	2	120	70	0.513002	0	0
TraesCS5D02G086200	5D	91613081	91614328	non-duplicated	0.212	-0.083	0.371	0.0608	0.0566	1.0726	1248	1248	1	1248	0	0.488782	0.0885448	0.712427
TraesCS5D02G087300	5D	92460882	92462242	non-duplicated	0.223	-0.039	0.409	0.1169	0.0716	1.6325	1361	1361	1	1361	0	0.482201	0.379618	0.639224
TraesCS5D02G092700	5D	101457449	101460911	tandem	0.256	0.081	0.471	0.1345	0.1128	1.1923	3463	1023	7	46	2440	0.461388	2.45274	0.815378
TraesCS5D02G116500	5D	136451681	136452585	non-duplicated	0.223	0.002	0.401	0.1339	0.1035	1.2928	905	713	3	269	192	0.550802	0.722211	0.934356
TraesCS5D02G155300	5D	243817759	243821208	non-duplicated	0.227	-0.057	0.391	0.2176	0.2158	1.0083	3450	1153	7	296	2297	0.480159	0.030018	0.942153
TraesCS5D02G161300	5D	251936578	251937684	non-duplicated	0.211	0.141	0.529	0.3215	0.2939	1.094	1107	607	3	133	500	0.644592	0.0627763	0.992745
TraesCS5D02G221100	5D	329150941	329151312	WGD	0.192	0.095	0.467	0.0236	0.019	1.2411	372	372	1	372	0	0.38172	0.00130433	0.979872
TraesCS5D02G281000	5D	382351070	382357356	non-duplicated	0.201	0.144	0.468	0.1548	0.077	2.0122	6287	826	3	243	5461	0.60587	0.0523188	0.877622
TraesCS5D02G287900	5D	387320211	387324601	proximal	0.186	-0.031	0.389	0.1336	0.1203	1.1108	4391	2134	5	336	2257	0.449807	0.715535	0.713607
TraesCS5D02G344900	5D	432327657	432328034	transposed	0.139	-0.187	0.299	0.0395	0.0261	1.5135	378	378	1	378	0	0.383598	0.0006224	0.983322
TraesCS5D02G378600	5D	450149137	450149964	tandem	0.202	-0.032	0.37	0.0919	0.0713	1.2886	828	828	1	828	0	0.584507	10.5927	0.980966
TraesCS5D02G381800	5D	451905063	451908148	non-duplicated	0.218	-0.024	0.421	0.1746	0.1574	1.1093	3086	1048	9	158	2038	0.461538	1.82681	0.702501
TraesCS5D02G400600	5D	465712049	465713926	non-duplicated	0.228	-0.143	0.348	0.0769	0.0544	1.4133	1878	698	3	223	1180	0.452381	0.0341901	0.832242
TraesCS5D02G415200	5D	477377185	477382070	non-duplicated	0.187	0.008	0.393	0.0618	0.0553	1.1179	4886	2603	8	233	2283	0.459064	0.429302	0.851198
TraesCS5D02G422400	5D	482331189	482331737	transposed	0.21	0.037	0.431	0.0996	0.0945	1.0537	549	471	2	162	78	0.524416	0	0
TraesCS5D02G438900	5D	492567419	492571006	tandem	0.208	0.044	0.427	0.1618	0.1383	1.1695	3588	1935	4	114	1653	0.505109	0.503609	0.912447
TraesCS5D02G462000	5D	505822665	505824306	non-duplicated	0.202	0.214	0.541	0.2811	0.2367	1.1876	1642	1352	4	294	290	0.689177	0.0201987	0.985335
TraesCS5D02G469300	5D	510464740	510466780	non-duplicated	0.217	-0.102	0.362	0.0932	0.0638	1.4604	2041	1536	3	139	505	0.43617	2.74144	0.859973
TraesCS5D02G488100	5D	523014862	523015914	dispersed	0.144	-0.091	0.37	0.03195	0.0129319	2.59245	1053	854	2	65	199	0.456897	0.000227033	1
TraesCS5D02G496200	5D	526919605	526922796	tandem	0.266	0.105	0.489	0.248	0.2348	1.0561	3192	1330	7	157	1853	0.51135	0.226734	0.848241
TraesCS5D02G506700	5D	532274779	532279026	tandem	0.222	0.086	0.463	0.1303	0.1098	1.1863	4248	2552	6	1380	1696	0.544803	0.92927	0.465864
TraesCS5D02G518200	5D	539818814	539819365	transposed	0.203	-0.005	0.406	0.1037	0.0932	1.1122	552	474	2	162	78	0.512658	0	0
TraesCS6D02G012500	6D	4937161	4939465	dispersed	0.246	-0.009	0.412	0.3465	0.3104	1.1163	2305	963	7	208	1342	0.460021	0.0430202	0.997644
TraesCS6D02G034100	6D	14243033	14243579	dispersed	0.248	0.002	0.417	0.0882	0.0592	1.4913	547	468	2	162	79	0.510684	0	0
TraesCS6D02G052900	6D	25613531	25614769	non-duplicated	0.21	-0.003	0.406	0.1194	0.1013	1.1783	1239	489	3	3	750	0.476483	1.05006	0.628635
TraesCS6D02G063900	6D	30094712	30099707	proximal	0.187	0.012	0.424	0.1954	0.1809	1.08165	4996	2166	10	727	2830	0.562893	0.186936	0.816355
TraesCS6D02G087100	6D	52520769	52521315	transposed	0.201	0.048	0.434	0.125	0.1095	1.1413	547	471	2	162	76	0.515924	0	0
TraesCS6D02G099600	6D	62796719	62797265	dispersed	0.22	0.008	0.414	0.0835	0.0648	1.2877	547	468	3	162	79	0.512821	0	0
TraesCS6D02G151800	6D	125020587	125022892	non-duplicated	0.199	0.024	0.434	0.1967	0.1384	1.4209	2306	2306	1	2306	0	0.416058	1.97227	0.800889
TraesCS6D02G235100	6D	329895823	329896374	dispersed	0.205	0.024	0.421	0.1024	0.0795	1.2876	552	474	2	162	78	0.512658	0	0
TraesCS6D02G276300	6D	385222793	385224271	tandem	0.231	0.197	0.544	0.213	0.203	1.0497	1479	426	2	287	1053	0.643192	9.31241	0.95434
TraesCS6D02G305900	6D	414481898	414482457	non-duplicated	0.21	0.15	0.493	0.2881	0.2855	1.0093	560	453	2	123	107	0.701987	0.246151	0.947255
TraesCS6D02G322500	6D	429616814	429617362	transposed	0.203	0.018	0.417	0.1074	0.0821	1.3084	549	471	2	162	78	0.518047	0.010123	1
TraesCS6D02G330100	6D	433605889	433606537	non-duplicated	0.209	0.045	0.444	0.3445	0.302	1.1408	649	561	2	99	88	0.493711	0.250553	0.997311
TraesCS6D02G364700	6D	454295434	454295979	non-duplicated	NA	NA	NA	0.1862	0.1798	1.0357	546	450	2	109	96	0.498168	2.70094	0.95067
TraesCS6D02G371700	6D	456946315	456950750	transposed	0.251	0.098	0.492	0.2233	0.1767	1.2635	4436	4436	1	4436	0	0.600358	0.0646912	0.831003
TraesCS6D02G393100	6D	467078824	467085044	non-duplicated	0.193	-0.04	0.401	0.1428	0.1194	1.1958	6221	1834	9	247	4387	0.491409	0.0505277	0.870072
TraesCS6D02G401000	6D	470543537	470544394	non-duplicated	0.226	0.044	0.458	0.2097	0.1568	1.3368	858	775	2	676	83	0.609075	0.0106698	1
TraesCS7D02G013700	7D	5833904	5835737	tandem	0.239	0.158	0.5	0.1606	0.1483	1.0829	1834	614	3	221	1220	0.578571	0.0138359	0.94233
TraesCS7D02G045300	7D	22900562	22901109	transposed	0.243	0.065	0.447	0.0993	0.0984	1.0091	548	468	3	84	80	0.523504	0	0
TraesCS7D02G048500	7D	25008552	25010588	non-duplicated	0.237	0.122	0.474	0.4345	0.4266	1.0185	2037	1063	3	404	974	0.63141	9.47797	0.973914
TraesCS7D02G119200	7D	74083953	74084330	dispersed	0.205	0.171	0.52	0.037325	0.02415	1.68269	378	378	1	378	0	0.648148	0.310963	0.937287
TraesCS7D02G119300	7D	74091970	74092266	tandem	NA	NA	NA	0.0436061	0.0357606	1.36638	297	297	1	297	0	0.59596	0.431587	0.916033
TraesCS7D02G133700	7D	84803106	84807887	proximal	0.245	0.012	0.433	0.1334	0.1267	1.0534	4782	1034	6	242	3748	0.529582	3.03876	0.967398
TraesCS7D02G164800	7D	113991801	113992348	transposed	0.217	0.002	0.413	0.105	0.0983	1.0684	548	471	2	162	77	0.515924	0	0
TraesCS7D02G174800	7D	127019449	127023847	non-duplicated	0.225	0.098	0.465	0.1823	0.1454	1.2541	4399	1137	7	191	3262	0.550572	0.0639098	0.902265
TraesCS7D02G185200	7D	138308423	138308747	non-duplicated	NA	NA	NA	0.1022	0.0595	1.7168	325	228	2	55	97	0.561404	103.844	0.990295
TraesCS7D02G185800	7D	138498600	138501610	non-duplicated	0.203	0.061	0.442	0.065	0.058	1.1202	3011	983	5	252	2028	0.584379	1.46429	0.686127
TraesCS7D02G234200	7D	196901932	196906340	non-duplicated	0.242	-0.009	0.424	0.0872	0.0856	1.0181	4409	1673	10	396	2736	0.526534	0.312151	0.902121
TraesCS7D02G236200	7D	199358058	199359040	non-duplicated	0.201	-0.028	0.408	0.3199	0.3121	1.025	983	312	2	83	671	0.426282	1.46564	0.752077
TraesCS7D02G258700	7D	234350311	234355377	proximal	0.25	0.018	0.443	0.1046	0.0976	1.0719	5067	2442	4	1354	2625	0.50819	0.162058	0.619799
TraesCS7D02G281500	7D	277720739	277750287	non-duplicated	0.167	0.041	0.42	0.0625	0.0567	1.1013	29549	1311	4	178	28238	0.597032	1.64479	0.68369
TraesCS7D02G316300	7D	402510404	402514455	non-duplicated	0.192	0.01	0.43	0.149	0.1093	1.3629	4052	676	8	104	3376	0.450886	0	0
TraesCS7D02G317000	7D	403464713	403465205	dispersed	0.219	0.015	0.425	0.0178	0.0075	2.3933	493	423	2	120	70	0.50591	0	0
TraesCS7D02G327200	7D	417926695	417931231	tandem	0.218	0.016	0.431	0.0702	0.0642	1.0939	4537	1359	13	437	3178	0.49816	0.0582817	0.690144
TraesCS7D02G343000	7D	439706887	439707438	transposed	0.216	0.047	0.438	0.0982	0.0804	1.2216	552	474	2	162	78	0.516878	0.000567325	1
TraesCS7D02G344800	7D	442280513	442283984	dispersed	0.201	-0.062	0.373	0.1137	0.1022	1.112	3472	900	4	111	2572	0.473333	0.715723	0.648768
TraesCS7D02G355500	7D	459450395	459452104	non-duplicated	0.228	0.053	0.423	0.2954	0.1665	1.7746	1710	1440	4	147	270	0.554908	0.0154875	0.973093
TraesCS7D02G356300	7D	459747478	459747879	non-duplicated	0.266	0.228	0.532	0.26875	0.12925	2.08655	402	300	2	184	102	0.61	2.08357	0.903829
TraesCS7D02G375800	7D	486104671	486105753	non-duplicated	0.254	0.238	0.569	0.1023	0.0849	1.2053	1083	910	2	181	173	0.740741	0.34513	0.900209
TraesCS7D02G376300	7D	486574502	486576489	tandem	0.203	0.1	0.452	0.0655	0.0453	1.4477	1988	1650	3	870	338	0.587838	0.847219	0.670553
TraesCS7D02G430400	7D	549706159	549706776	non-duplicated	0.2	-0.073	0.375	0.2951	0.2872	1.0273	618	618	1	618	0	0.462783	0.504304	0.835871
TraesCS7D02G446800	7D	567322948	567323497	dispersed	0.204	-0.019	0.406	0.0334	0.0262	1.273	550	456	2	160	94	0.519737	0	0
TraesCS7D02G484700	7D	595071707	595072099	dispersed	0.096	-0.175	0.29	0.0114	0.0083	1.3711	393	393	1	393	0	0.506361	0.00234586	0.97398
TraesCS7D02G514300	7D	615404798	615405839	non-duplicated	0.259	0.082	0.463	0.2838	0.2707	1.0485	1042	1042	1	1042	0	0.545098	0.425055	0.979985
TraesCS7D02G533100	7D	626648803	626649265	dispersed	0.191	0.05	0.431	0.0965	0.0676	1.4268	463	408	2	346	55	0.504902	0.1093	0.972189

## Sheet: Table S5
Table S5. Correlation analysis of substitution rate, gene feature, codon usage bias, and expression pattern for T. aestivum A subgenome (The Ka, Ks, and Ka/Ks values were calculated between T. aestivum A subgenome and H. vulgare).
	CAI	CBI	Fop	Ka	Ks	Ka/Ks	Gene length	Exon length	Exon number	First exon length	Intron length	GC content	Expression level	Tissue specificity
CAI	NA	0	0	2.55649e-11	0	0	0	0	0	0.0662854	0	0	0	0
CBI	0.70503	NA	0	0	0	0	0	0	0	0	0	0	0	0
Fop	0.756055	0.987245	NA	0	0	0	0	0	0	0	0	0	0	0
Ka	-0.0450181	-0.0657324	-0.0697949	NA	0	0	0	0	0	1.32295e-05	0	0	0	8.5074e-06
Ks	0.284279	0.347979	0.347565	0.569655	NA	0	0	0	0	0	0	0	0.952929	0
Ka/Ks	-0.242649	-0.321653	-0.32143	0.491211	-0.139082	NA	4.46551e-09	0.64236	0.0186421	1.98807e-07	1.30407e-10	0	0	0
Gene length	-0.183447	-0.288757	-0.284247	-0.117813	-0.262474	0.0389632	NA	0	0	0	0	0	0.00193322	0
Exon length	-0.152684	-0.218669	-0.221234	-0.133902	-0.243084	0.00308583	0.520952	NA	0	0	0	0	1.38112e-13	0.878262
Exon number	-0.20414	-0.36732	-0.352922	-0.191766	-0.335877	-0.0156316	0.609958	0.541077	NA	0	0	0	0.063239	0
First exon length	0.0101303	0.158857	0.132523	0.0289404	0.0881188	-0.0345455	-0.0647643	0.321331	-0.261175	NA	0	0	0	0
Intron length	-0.161627	-0.260654	-0.254933	-0.0945685	-0.225945	0.0426845	0.969633	0.297476	0.528544	-0.164432	NA	0	0.179065	0
GC content	0.424731	0.80814	0.797794	-0.0646136	0.347043	-0.308461	-0.322349	-0.264093	-0.425408	0.176344	-0.285177	NA	2.22045e-16	0
Expression level	0.138703	0.0560102	0.0666603	-0.0843154	-0.00039223	-0.10286	-0.016515	-0.0393969	0.00989518	-0.0512049	-0.00715782	0.0438903	NA	0.704693
Tissue specificity	0.140541	0.24746	0.244184	0.0295761	0.178029	-0.0746566	-0.0931864	0.000815993	-0.0994855	0.100569	-0.104681	0.245923	-0.00201899	NA
* The bottom left: Pearson correlation coefficient, the top right: p-value

## Sheet: Table S6
Table S6. Correlation analysis of substitution rate, gene feature, codon usage bias, and expression pattern for T. aestivum B subgenome (The Ka, Ks, and Ka/Ks values were calculated between T. aestivum B subgenome and H. vulagare).
	CAI	CBI	Fop	Ka	Ks	Ka/Ks	Gene length	Exon length	Exon number	First exon length	Intron length	GC content	Expression level	Tissue specificity
CAI	NA	0	0	0	0	0	0	0	0	0.872939	0	0	0	0
CBI	0.706501	NA	0	0	0	0	0	0	0	0	0	0	0	0
Fop	0.758696	0.987453	NA	0	0	0	0	0	0	0	0	0	0	0
Ka	-0.0560442	-0.0798857	-0.0860659	NA	0	0	0	0	0	3.37859e-11	0	0	0	2.37228e-09
Ks	0.280572	0.338318	0.336774	0.575581	NA	0	0	0	0	0	0	0	0.627259	0
Ka/Ks	-0.267031	-0.351786	-0.352516	0.529661	-0.125097	NA	4.44089e-16	1.98064e-08	0.290822	0.0541083	5.50671e-14	0	0	5.4576e-10
Gene length	-0.193973	-0.288202	-0.284489	-0.117181	-0.261536	0.0540749	NA	0	0	0	0	0	6.46949e-05	0
Exon length	-0.185814	-0.237845	-0.24056	-0.126316	-0.251764	0.0372427	0.500045	NA	0	0	0	0	0	0.00341302
Exon number	-0.21796	-0.36693	-0.351461	-0.196506	-0.344464	-0.00701027	0.584002	0.532885	NA	0	0	0	0.172741	0
First exon length	0.000874418	0.149849	0.123618	0.0439729	0.0882355	-0.0127813	-0.0841281	0.296571	-0.278801	NA	0	0	0	0
Intron length	-0.165111	-0.254954	-0.250118	-0.0961528	-0.222391	0.0498701	0.972233	0.285174	0.504178	-0.172981	NA	0	0.0568759	0
GC content	0.44652	0.817061	0.806298	-0.0760007	0.338692	-0.341105	-0.322833	-0.284298	-0.421284	0.176013	-0.280886	NA	0	0
Expression level	0.132605	0.0570271	0.0672694	-0.0675658	0.00322264	-0.101953	-0.0211947	-0.0494288	0.00723426	-0.0548658	-0.0101036	0.0482847	NA	0.415826
Tissue specificity	0.110607	0.232151	0.226918	0.0396049	0.176245	-0.0411648	-0.0949815	-0.0155341	-0.102608	0.0924534	-0.101232	0.240647	-0.00431732	NA
* The bottom left: Pearson correlation coefficient, the top right: p-value

## Sheet: Table S7
Table S7. Correlation analysis of substitution rate, gene feature, codon usage bias, and expression pattern for T. aestivum D subgenome (The Ka, Ks, and Ka/Ks values were calculated between T. aestivum D subgenome and H. vulagare).
	CAI	CBI	Fop	Ka	Ks	Ka/Ks	Gene length	Exon length	Exon number	First exon length	Intron length	GC content	Expression level	Tissue specificity
CAI	NA	0	0	1.77636e-15	0	0	0	0	0	0.559506	0	0	0	0
CBI	0.702985	NA	0	0	0	0	0	0	0	0	0	0	0	0
Fop	0.756255	0.987193	NA	0	0	0	0	0	0	0	0	0	0	0
Ka	-0.0537215	-0.0649747	-0.0703065	NA	0	0	0	0	0	1.11022e-14	0	0	2.82618e-12	0
Ks	0.283113	0.35084	0.349294	0.559533	NA	0	0	0	0	0	0	0	0.0123237	0
Ka/Ks	-0.254184	-0.335725	-0.336368	0.519225	-0.132624	NA	0	6.59816e-06	0.282459	0.00144156	0	0	0	8.54696e-11
Gene length	-0.207869	-0.320767	-0.315059	-0.110172	-0.271241	0.0564425	NA	0	0	0	0	0	1.46982e-05	0
Exon length	-0.184464	-0.245076	-0.247803	-0.112381	-0.238134	0.0299708	0.53761	NA	0	0	0	0	0	0
Exon number	-0.224826	-0.386693	-0.371092	-0.188449	-0.336395	-0.00715001	0.623309	0.520951	NA	0	0	0	0.702504	0
First exon length	-0.00325493	0.143508	0.116759	0.0513654	0.0976208	-0.0211935	-0.0540439	0.345757	-0.263338	NA	0	0	0	0
Intron length	-0.177703	-0.286473	-0.279175	-0.0915484	-0.236319	0.0549072	0.96485	0.298794	0.544768	-0.168775	NA	0	0.0417407	0
GC content	0.439939	0.815586	0.804096	-0.0557352	0.353515	-0.322296	-0.344975	-0.273008	-0.428847	0.17426	-0.305764	NA	0	0
Expression level	0.13481	0.0527599	0.0638922	-0.0464494	0.0166481	-0.0825421	-0.0234548	-0.0498121	0.00206768	-0.0520358	-0.0110223	0.0453446	NA	0.104695
Tissue specificity	0.135381	0.260208	0.254227	0.0724797	0.200439	-0.0431584	-0.127851	-0.0490235	-0.140426	0.0863806	-0.129755	0.25993	-0.00878344	NA
* The bottom left: Pearson correlation coefficient, the top right: p-value

## Sheet: Table S8
Table S8. GO enrichment analysis for the T. aestivum A subgenome.
Duplication mode	Class	GO Name	GO ID	GO level	P value	EnrichmentScore	HitsGenesCountsInSelectedSet	HitsGenesCountsInBackground	AllGenesCountsInSelectedSet	AllGenesCountsInBackground	corrected p-value(BH method)
Dispersed	Molecular function	structural constituent of ribosome	GO:0003735	3	0	2.55702	81	181	1548	8845	0
	Molecular function	structural molecule activity	GO:0005198	2	1.25455e-14	2.1601	93	246	1548	8845	6.04067e-12
	Molecular function	ATPase-coupled cation transmembrane transporter activity	GO:0019829	7	5.06365e-11	3.1426	33	60	1548	8845	1.62543e-08
	Molecular function	proton channel activity	GO:0015252	8	7.9718e-10	5.71382	12	12	1548	8845	1.91921e-07
	Molecular function	proton-transporting ATP synthase activity, rotational mechanism	GO:0046933	9	7.9718e-10	5.71382	12	12	1548	8845	1.91921e-07
	Molecular function	ATPase-coupled ion transmembrane transporter activity	GO:0042625	7	9.01939e-10	3.00218	31	59	1548	8845	1.44761e-07
	Molecular function	primary active transmembrane transporter activity	GO:0015399	5	9.25276e-09	1.90461	72	216	1548	8845	1.27291e-06
	Molecular function	ATPase activity, coupled to transmembrane movement of ions, rotational mechanism	GO:0044769	8	2.67277e-08	4.28537	15	20	1548	8845	3.21735e-06
	Molecular function	arsenite secondary active transmembrane transporter activity	GO:0008490	8	3.63676e-08	4.44409	14	18	1548	8845	3.89134e-06
	Molecular function	ATPase-coupled arsenite transmembrane transporter activity	GO:0015446	7	3.63676e-08	4.44409	14	18	1548	8845	3.89134e-06
	Molecular function	arsenate ion transmembrane transporter activity	GO:1901683	6	3.63676e-08	4.44409	14	18	1548	8845	3.89134e-06
	Molecular function	inorganic cation transmembrane transporter activity	GO:0022890	6	6.05981e-08	1.7161	88	293	1548	8845	4.863e-06
	Molecular function	active transmembrane transporter activity	GO:0022804	4	6.90084e-08	1.654	99	342	1548	8845	5.11193e-06
	Molecular function	arsenite transmembrane transporter activity	GO:0015105	7	1.15862e-07	4.21019	14	19	1548	8845	7.96967e-06
	Molecular function	mRNA 5'-UTR binding	GO:0048027	7	1.63349e-07	4.3694	13	17	1548	8845	1.0487e-05
	Molecular function	DNA-binding transcription factor activity	GO:0003700	3	1.98824e-07	1.34968	227	961	1548	8845	1.19667e-05
	Molecular function	active ion transmembrane transporter activity	GO:0022853	5	6.38911e-07	1.8822	56	170	1548	8845	3.61924e-05
	Molecular function	cation transmembrane transporter activity	GO:0008324	5	7.06191e-07	1.62222	90	317	1548	8845	3.77812e-05
	Molecular function	rRNA binding	GO:0019843	6	1.23473e-06	2.38076	30	72	1548	8845	6.25814e-05
	Molecular function	inorganic molecular entity transmembrane transporter activity	GO:0015318	4	1.49856e-06	1.45582	133	522	1548	8845	7.21556e-05
	Molecular function	NADH dehydrogenase (quinone) activity	GO:0050136	7	2.32937e-06	3.42829	15	25	1548	8845	0.000106818
	Molecular function	NADH dehydrogenase (ubiquinone) activity	GO:0008137	8	2.32937e-06	3.42829	15	25	1548	8845	0.000106818
	Molecular function	small ribosomal subunit rRNA binding	GO:0070181	7	3.14634e-06	3.71399	13	20	1548	8845	0.000131736
	Molecular function	transcription regulator activity	GO:0140110	2	3.38818e-06	1.29535	236	1041	1548	8845	0.000135951
	Molecular function	7S RNA binding	GO:0008312	6	5.9118e-06	4.67495	9	11	1548	8845	0.000227723
	Molecular function	ATPase-coupled transmembrane transporter activity	GO:0042626	6	1.19908e-05	1.72959	56	185	1548	8845	0.00044412
	Molecular function	transmembrane transporter activity	GO:0022857	3	1.23146e-05	1.30602	200	875	1548	8845	0.00043922
	Molecular function	oxidoreduction-driven active transmembrane transporter activity	GO:0015453	6	1.52505e-05	2.94907	16	31	1548	8845	0.000524508
	Molecular function	NAD(P)H dehydrogenase (quinone) activity	GO:0003955	6	1.57337e-05	3.06098	15	28	1548	8845	0.000522467
	Molecular function	minor groove of adenine-thymine-rich DNA binding	GO:0003680	7	2.00656e-05	3.69718	11	17	1548	8845	0.000644106
	Molecular function	oxidoreductase activity, acting on NAD(P)H, quinone or similar compound as acceptor	GO:0016655	5	2.32544e-05	2.77529	17	35	1548	8845	0.000722385
	Molecular function	luteolin O-methyltransferase activity	GO:0030744	7	2.85077e-05	5.71382	6	6	1548	8845	0.000857903
	Molecular function	caffeate O-methyltransferase activity	GO:0047763	7	2.85077e-05	5.71382	6	6	1548	8845	0.000857903
	Molecular function	histone deacetylase activity	GO:0004407	6	3.37163e-05	4.9996	7	8	1548	8845	0.000954964
	Molecular function	CDP reductase activity	GO:0051063	8	3.37163e-05	4.9996	7	8	1548	8845	0.000954964
	Molecular function	ligase activity	GO:0016874	3	4.46315e-05	1.73585	48	158	1548	8845	0.00119389
	Molecular function	NADH dehydrogenase activity	GO:0003954	5	4.58745e-05	2.85691	15	30	1548	8845	0.00119398
	Molecular function	transporter activity	GO:0005215	2	0.000114081	1.25559	207	942	1548	8845	0.00289105
	Molecular function	ion transmembrane transporter activity	GO:0015075	4	0.00012422	1.35676	123	518	1548	8845	0.00306727
	Molecular function	protein deacetylase activity	GO:0033558	5	0.000128639	4.44409	7	9	1548	8845	0.00309699
	Molecular function	passive transmembrane transporter activity	GO:0022803	4	0.000130492	1.80694	37	117	1548	8845	0.00306498
	Molecular function	channel activity	GO:0015267	5	0.000130492	1.80694	37	117	1548	8845	0.00306498
	Molecular function	zinc ion transmembrane transporter activity	GO:0005385	9	0.000148432	2.85691	13	26	1548	8845	0.00332418
	Molecular function	secondary active transmembrane transporter activity	GO:0015291	5	0.000208303	1.66962	45	154	1548	8845	0.004559
	Molecular function	nucleoside diphosphate kinase activity	GO:0004550	7	0.000219477	3.80922	8	12	1548	8845	0.0046968
	Molecular function	ATPase-coupled inorganic anion transmembrane transporter activity	GO:0043225	7	0.00022738	2.47084	16	37	1548	8845	0.00476015
	Molecular function	cation channel activity	GO:0005261	7	0.00027013	2.19762	20	52	1548	8845	0.00553478
	Molecular function	guanyl-nucleotide exchange factor activity	GO:0005085	6	0.000272462	2.5208	15	34	1548	8845	0.00546627
	Molecular function	proton transmembrane transporter activity	GO:0015078	7	0.000295202	1.84509	31	96	1548	8845	0.00580161
	Molecular function	ribonucleoside-diphosphate reductase activity	GO:0061731	6	0.000363745	3.99968	7	10	1548	8845	0.00700572
	Molecular function	oxidoreductase activity, acting on CH or CH2 groups, disulfide as acceptor	GO:0016728	5	0.000363745	3.99968	7	10	1548	8845	0.00700572
	Molecular function	ribonucleoside-diphosphate reductase activity, thioredoxin disulfide as acceptor	GO:0004748	7	0.000363745	3.99968	7	10	1548	8845	0.00700572
	Molecular function	deacetylase activity	GO:0019213	4	0.000363745	3.99968	7	10	1548	8845	0.00700572
	Molecular function	GTPase regulator activity	GO:0030695	5	0.000522551	1.95903	24	70	1548	8845	0.00931883
	Molecular function	protein-transporting ATPase activity	GO:0015450	7	0.000678087	2.63715	12	26	1548	8845	0.0118727
	Molecular function	mRNA binding	GO:0003729	6	0.0007324	1.45647	65	255	1548	8845	0.0125947
	Molecular function	large ribosomal subunit rRNA binding	GO:0070180	7	0.000837402	4.76152	5	6	1548	8845	0.0141477
	Molecular function	neurotransmitter transmembrane transporter activity	GO:0005326	4	0.000837402	4.76152	5	6	1548	8845	0.0141477
	Molecular function	phosphatidylinositol phosphate kinase activity	GO:0016307	6	0.00084899	3.63607	7	11	1548	8845	0.0138573
	Molecular function	protein transmembrane transporter activity	GO:0008320	5	0.00102801	2.53948	12	27	1548	8845	0.0154684
	Molecular function	macromolecule transmembrane transporter activity	GO:0022884	4	0.00102801	2.53948	12	27	1548	8845	0.0154684
	Molecular function	protein transporter activity	GO:0140318	3	0.00102801	2.53948	12	27	1548	8845	0.0154684
	Molecular function	sequence-specific DNA binding	GO:0043565	6	0.00129358	1.27639	128	573	1548	8845	0.0185929
	Molecular function	obsolete transcription regulator recruiting activity	GO:0001134	0	0.00159355	1.73899	28	92	1548	8845	0.0225674
	Molecular function	obsolete RNA polymerase II transcription regulator recruiting activity	GO:0001135	0	0.00159355	1.73899	28	92	1548	8845	0.0225674
	Molecular function	inorganic anion transmembrane transporter activity	GO:0015103	6	0.00159505	1.68694	31	105	1548	8845	0.0219433
	Molecular function	dicarboxylic acid transmembrane transporter activity	GO:0005310	6	0.00160408	2.85691	9	18	1548	8845	0.0217567
	Molecular function	carbon-nitrogen ligase activity, with glutamine as amido-N-donor	GO:0016884	5	0.00173031	3.33306	7	12	1548	8845	0.0231429
	Molecular function	cobalt ion binding	GO:0050897	7	0.00175764	2.32124	13	32	1548	8845	0.0231864
	Molecular function	phosphotransferase activity, alcohol group as acceptor	GO:0016773	5	0.00197254	1.22546	163	760	1548	8845	0.0256696
	Molecular function	calcium ion binding	GO:0005509	6	0.00213819	1.69083	29	98	1548	8845	0.0274544
	Molecular function	oxidoreductase activity, acting on NAD(P)H	GO:0016651	4	0.00227244	1.70199	28	94	1548	8845	0.0287942
	Molecular function	nucleoside-triphosphatase regulator activity	GO:0060589	4	0.00234892	1.78093	24	77	1548	8845	0.0293767
	Molecular function	dUTP diphosphatase activity	GO:0004170	8	0.00250662	4.0813	5	7	1548	8845	0.0309471
	Molecular function	ion channel activity	GO:0005216	6	0.00284169	1.7581	24	78	1548	8845	0.0346398
	Molecular function	cellulose synthase activity	GO:0016759	7	0.00293835	2.85691	8	16	1548	8845	0.0353704
	Molecular function	nucleoside-triphosphate diphosphatase activity	GO:0047429	7	0.003144	3.42829	6	10	1548	8845	0.0373786
	Molecular function	sulfate transmembrane transporter activity	GO:0015116	7	0.00318544	3.07667	7	13	1548	8845	0.0374095
	Molecular function	CoA-ligase activity	GO:0016405	5	0.00382567	2.32785	11	27	1548	8845	0.044387
	Molecular function	electron transfer activity	GO:0009055	4	0.00463866	1.94513	16	47	1548	8845	0.0525533
	Molecular function	GTPase activator activity	GO:0005096	6	0.00532039	2.24472	11	28	1548	8845	0.059576
	Molecular function	oxidoreductase activity, acting on CH or CH2 groups	GO:0016725	4	0.00541631	2.85691	7	14	1548	8845	0.0543324
	Molecular function	malate transmembrane transporter activity	GO:0015140	8	0.00541631	2.85691	7	14	1548	8845	0.0543324
	Molecular function	kinase activity	GO:0016301	5	0.00547484	1.19245	168	805	1548	8845	0.0537987
	Molecular function	1-phosphatidylinositol-3-phosphate 5-kinase activity	GO:0000285	7	0.00572148	3.57114	5	8	1548	8845	0.0556544
	Molecular function	O-acetyltransferase activity	GO:0016413	7	0.00588773	2.06333	13	36	1548	8845	0.0566989
	Molecular function	acetylserotonin O-methyltransferase activity	GO:0017096	7	0.005898	3.11663	6	11	1548	8845	0.0562354
	Molecular function	pectinesterase activity	GO:0030599	6	0.00718977	2.53948	8	18	1548	8845	0.0678799
	Molecular function	obsolete transcription factor activity, RNA polymerase II transcription factor binding	GO:0001076	0	0.00796377	1.5685	28	102	1548	8845	0.0744574
	Molecular function	protein kinase activity	GO:0004672	6	0.00843703	1.20478	136	645	1548	8845	0.0781236
	Molecular function	C4-dicarboxylate transmembrane transporter activity	GO:0015556	7	0.00863909	2.66645	7	15	1548	8845	0.0792328
	Molecular function	protein serine/threonine kinase activity	GO:0004674	7	0.00955445	1.21992	117	548	1548	8845	0.0868013
	Molecular function	acid-thiol ligase activity	GO:0016878	5	0.00965955	2.09507	11	30	1548	8845	0.086936
	Molecular function	water channel activity	GO:0015250	6	0.00980766	1.95473	13	38	1548	8845	0.0874516
	Molecular function	water transmembrane transporter activity	GO:0005372	5	0.00980766	1.95473	13	38	1548	8845	0.0874516
	Molecular function	sequence-specific double-stranded DNA binding	GO:1990837	7	0.0098221	1.27683	80	358	1548	8845	0.085988
	Molecular function	monooxygenase activity	GO:0004497	4	0.0105776	1.36694	50	209	1548	8845	0.0901437
	Molecular function	pigment binding	GO:0031409	3	0.0110285	3.17435	5	9	1548	8845	0.093162
	Molecular function	obsolete transcription factor activity, transcription factor binding	GO:0000989	0	0.0110456	1.52019	29	109	1548	8845	0.0924949
	Molecular function	protein folding chaperone	GO:0044183	2	0.0126558	2.02749	11	31	1548	8845	0.105065
	Molecular function	phosphatidylinositol binding	GO:0035091	5	0.0142941	1.68605	18	61	1548	8845	0.117651
	Molecular function	obsolete transcription factor activity, protein binding	GO:0000988	0	0.0153072	1.46387	31	121	1548	8845	0.124923
	Molecular function	ligase activity, forming carbon-nitrogen bonds	GO:0016879	4	0.0160048	1.90461	12	36	1548	8845	0.129518
	Molecular function	phosphatidylinositol phosphate binding	GO:1901981	6	0.0160048	1.90461	12	36	1548	8845	0.129518
	Molecular function	DNA secondary structure binding	GO:0000217	6	0.0163076	1.96413	11	32	1548	8845	0.129787
	Molecular function	oxidoreductase activity, acting on paired donors, with incorporation or reduction of molecular oxygen, NAD(P)H as one donor, and incorporation of one atom of oxygen	GO:0016709	5	0.016849	1.4978	27	103	1548	8845	0.132997
	Molecular function	transferase activity, transferring phosphorus-containing groups	GO:0016772	4	0.018072	1.14915	180	895	1548	8845	0.141491
	Molecular function	trehalose-phosphatase activity	GO:0004805	8	0.018913	2.85691	5	10	1548	8845	0.142291
	Molecular function	potassium ion transmembrane transporter activity	GO:0015079	8	0.0199477	1.63252	18	63	1548	8845	0.148912
	Molecular function	metal ion transmembrane transporter activity	GO:0046873	7	0.0200048	1.37555	39	162	1548	8845	0.14819
	Molecular function	pectinesterase inhibitor activity	GO:0046910	5	0.0204936	2.17669	8	21	1548	8845	0.150651
	Molecular function	N-acyltransferase activity	GO:0016410	6	0.0207706	1.71415	15	50	1548	8845	0.151531
	Molecular function	transition metal ion transmembrane transporter activity	GO:0046915	8	0.0214833	1.64636	17	59	1548	8845	0.152121
	Molecular function	peptide transmembrane transporter activity	GO:1904680	5	0.0247249	1.80437	12	38	1548	8845	0.173796
	Molecular function	polysaccharide binding	GO:0030247	4	0.0248063	1.68054	15	51	1548	8845	0.173105
	Molecular function	obsolete pattern binding	GO:0001871	0	0.0248063	1.68054	15	51	1548	8845	0.173105
	Molecular function	MAP kinase activity	GO:0004707	8	0.0263995	2.22204	7	18	1548	8845	0.181591
	Molecular function	identical protein binding	GO:0042802	4	0.0264532	1.19966	97	462	1548	8845	0.18067
	Molecular function	voltage-gated potassium channel activity	GO:0005249	10	0.0273865	2.07775	8	22	1548	8845	0.185727
	Molecular function	aldehyde-lyase activity	GO:0016832	5	0.0274097	1.97786	9	26	1548	8845	0.184584
	Molecular function	UDP-glucose:4-aminobenzoate acylglucosyltransferase activity	GO:0080002	8	0.0297589	2.59719	5	11	1548	8845	0.199013
	Molecular function	anthocyanin 5-O-glucosyltransferase activity	GO:0080018	8	0.0297589	2.59719	5	11	1548	8845	0.199013
	Molecular function	chlorophyll binding	GO:0016168	5	0.0297589	2.59719	5	11	1548	8845	0.199013
	Molecular function	ATP-dependent activity	GO:0140657	2	0.0313721	1.19245	96	460	1548	8845	0.147372
	Molecular function	amide transmembrane transporter activity	GO:0042887	4	0.0340379	1.68818	13	44	1548	8845	0.159119
	Molecular function	phosphotransferase activity, phosphate group as acceptor	GO:0016776	5	0.0349168	1.90461	9	27	1548	8845	0.162439
	Molecular function	sulfur compound transmembrane transporter activity	GO:1901682	4	0.0349168	1.90461	9	27	1548	8845	0.162439
	Molecular function	potassium channel activity	GO:0005267	9	0.0357316	1.98742	8	23	1548	8845	0.164639
	Molecular function	hydrolase activity, acting on carbon-nitrogen (but not peptide) bonds, in linear amides	GO:0016811	5	0.0414361	1.78557	10	32	1548	8845	0.174249
	Molecular function	phospholipid binding	GO:0005543	4	0.0432391	1.42846	23	92	1548	8845	0.18104
	Molecular function	voltage-gated cation channel activity	GO:0022843	9	0.0456336	1.90461	8	24	1548	8845	0.190239
	Cellular component	ribosome	GO:0005840	6	4.44089e-16	2.38913	92	218	1827	10343	2.63345e-13
	Cellular component	ribosomal subunit	GO:0044391	4	8.88178e-16	2.71195	80	167	1827	10343	2.63345e-13
	Cellular component	obsolete cytosolic part	GO:0044445	0	3.66374e-15	2.35157	81	195	1827	10343	7.24198e-13
	Cellular component	proton-transporting ATP synthase complex, coupling factor F(o)	GO:0045263	5	2.24176e-12	5.34668	17	18	1827	10343	3.32341e-10
	Cellular component	proton-transporting two-sector ATPase complex, proton-transporting domain	GO:0033177	4	3.45823e-12	5.09507	18	20	1827	10343	4.10147e-10
	Cellular component	cytosolic ribosome	GO:0022626	7	1.70649e-11	2.31767	61	149	1827	10343	1.68658e-09
	Cellular component	small ribosomal subunit	GO:0015935	5	6.15407e-11	2.8306	39	78	1827	10343	5.21337e-09
	Cellular component	mitochondrial proton-transporting ATP synthase complex, coupling factor F(o)	GO:0000276	6	6.48406e-11	5.30737	15	16	1827	10343	4.80631e-09
	Cellular component	polysomal ribosome	GO:0042788	7	2.50726e-10	3.39672	27	45	1827	10343	1.65201e-08
	Cellular component	large ribosomal subunit	GO:0015934	5	5.09588e-10	2.60797	41	89	1827	10343	3.02186e-08
	Cellular component	proton-transporting ATP synthase complex	GO:0045259	5	1.59161e-09	4.37456	17	22	1827	10343	8.58025e-08
	Cellular component	cell periphery	GO:0071944	3	4.95097e-09	1.21658	551	2564	1827	10343	2.44661e-07
	Cellular component	polysome	GO:0005844	4	6.23783e-09	2.93169	29	56	1827	10343	2.84541e-07
	Cellular component	mitochondrial proton-transporting ATP synthase complex	GO:0005753	6	3.06613e-08	4.24589	15	20	1827	10343	1.29872e-06
	Cellular component	cytosolic large ribosomal subunit	GO:0022625	6	3.30904e-08	2.62548	32	69	1827	10343	1.30818e-06
	Cellular component	proton-transporting two-sector ATPase complex	GO:0016469	4	4.32302e-08	3.43103	20	33	1827	10343	1.60222e-06
	Cellular component	ribonucleoprotein complex	GO:1990904	3	5.5528e-08	1.53066	136	503	1827	10343	1.93695e-06
	Cellular component	organellar ribosome	GO:0000313	7	8.93921e-08	2.77913	27	55	1827	10343	2.94497e-06
	Cellular component	mitochondrial ribosome	GO:0005761	8	3.17758e-07	2.8935	23	45	1827	10343	9.9174e-06
	Cellular component	organellar small ribosomal subunit	GO:0000314	6	5.13617e-07	3.28714	18	31	1827	10343	1.52287e-05
	Cellular component	plasma membrane	GO:0005886	4	5.2393e-07	1.208	456	2137	1827	10343	1.47948e-05
	Cellular component	cytosolic small ribosomal subunit	GO:0022627	6	3.10505e-06	2.9071	19	37	1827	10343	8.36952e-05
	Cellular component	signal recognition particle	GO:0048500	4	4.91918e-06	4.35476	10	13	1827	10343	0.000126829
	Cellular component	signal recognition particle, endoplasmic reticulum targeting	GO:0005786	5	4.91918e-06	4.35476	10	13	1827	10343	0.000126829
	Cellular component	mitochondrial protein-containing complex	GO:0098798	3	5.45803e-06	1.83805	50	154	1827	10343	0.000129464
	Cellular component	intrinsic component of plasma membrane	GO:0031226	4	9.31561e-06	1.51497	95	355	1827	10343	0.000212468
	Cellular component	obsolete plasma membrane part	GO:0044459	0	1.45528e-05	1.44761	112	438	1827	10343	0.000319624
	Cellular component	mitochondrial small ribosomal subunit	GO:0005763	7	1.73675e-05	3.17027	14	25	1827	10343	0.000367819
	Cellular component	membrane	GO:0016020	3	2.71177e-05	1.11427	744	3780	1827	10343	0.00055451
	Cellular component	ribonucleoside-diphosphate reductase complex	GO:0005971	5	3.59709e-05	4.95354	7	8	1827	10343	0.000711024
	Cellular component	integral component of plasma membrane	GO:0005887	5	4.08726e-05	1.58703	67	239	1827	10343	0.000781854
	Cellular component	external encapsulating structure	GO:0030312	3	5.22333e-05	1.35633	138	576	1827	10343	0.000967948
	Cellular component	ficolin-1-rich granule lumen	GO:1904813	6	5.92305e-05	3.91929	9	13	1827	10343	0.00106435
	Cellular component	ficolin-1-rich granule	GO:0101002	10	5.92305e-05	3.91929	9	13	1827	10343	0.00106435
	Cellular component	cell wall	GO:0005618	4	7.85607e-05	1.35028	135	566	1827	10343	0.00133104
	Cellular component	plasmodesma	GO:0009506	6	0.000109489	1.32006	149	639	1827	10343	0.00180353
	Cellular component	symplast	GO:0055044	3	0.000109489	1.32006	149	639	1827	10343	0.00180353
	Cellular component	cell junction	GO:0030054	3	0.000111369	1.31031	156	674	1827	10343	0.00173795
	Cellular component	endopeptidase complex	GO:1905369	5	0.000168952	2.09029	24	65	1827	10343	0.00256893
	Cellular component	mitotic cohesin complex	GO:0030892	4	0.000179316	4.85245	6	7	1827	10343	0.00265837
	Cellular component	nuclear mitotic cohesin complex	GO:0034990	5	0.000179316	4.85245	6	7	1827	10343	0.00265837
	Cellular component	protein-containing complex	GO:0032991	2	0.000226859	1.1585	397	1940	1827	10343	0.00320303
	Cellular component	nuclear cohesin complex	GO:0000798	4	0.00023518	3.77413	8	12	1827	10343	0.0032433
	Cellular component	anchoring junction	GO:0070161	4	0.000237104	1.29972	149	649	1827	10343	0.00319552
	Cellular component	cell-cell junction	GO:0005911	5	0.000237104	1.29972	149	649	1827	10343	0.00319552
	Cellular component	vesicle lumen	GO:0031983	5	0.000294665	3.39672	9	15	1827	10343	0.00379862
	Cellular component	cytoplasmic vesicle lumen	GO:0060205	6	0.000294665	3.39672	9	15	1827	10343	0.00379862
	Cellular component	secretory granule lumen	GO:0034774	7	0.000294665	3.39672	9	15	1827	10343	0.00379862
	Cellular component	cohesin complex	GO:0008278	3	0.0005167	3.48381	8	13	1827	10343	0.00625312
	Cellular component	peptidase complex	GO:1905368	4	0.000598317	1.88706	26	78	1827	10343	0.00709604
	Cellular component	filiform apparatus	GO:0043680	3	0.00087633	4.71766	5	6	1827	10343	0.0101895
	Cellular component	plastid ribosome	GO:0009547	8	0.00101925	3.23497	8	14	1827	10343	0.0111929
	Cellular component	endosome membrane	GO:0010008	7	0.00109631	1.79826	27	85	1827	10343	0.0118202
	Cellular component	cytoplasmic vesicle	GO:0031410	7	0.00127934	1.3151	105	452	1827	10343	0.0135473
	Cellular component	intracellular vesicle	GO:0097708	6	0.00161472	1.30643	105	455	1827	10343	0.0167987
	Cellular component	RNA polymerase IV complex	GO:0000418	9	0.00183319	3.30236	7	12	1827	10343	0.0187428
	Cellular component	proteasome complex	GO:0000502	6	0.00196232	1.91905	20	59	1827	10343	0.0197229
	Cellular component	endosome	GO:0005768	8	0.00214383	1.34556	82	345	1827	10343	0.0211882
	Cellular component	plastid small ribosomal subunit	GO:0000312	7	0.00261887	4.04371	5	7	1827	10343	0.0254588
	Cellular component	mitochondrial large ribosomal subunit	GO:0005762	7	0.00276027	2.68162	9	19	1827	10343	0.0264007
	Cellular component	obsolete cytoplasmic vesicle part	GO:0044433	0	0.00285394	1.48979	45	171	1827	10343	0.0268633
	Cellular component	perinuclear region of cytoplasm	GO:0048471	3	0.0040166	1.92481	17	50	1827	10343	0.0372163
	Cellular component	mitochondrial matrix	GO:0005759	6	0.0047194	1.60955	29	102	1827	10343	0.0424031
	Cellular component	condensed nuclear chromosome	GO:0000794	8	0.00590182	1.79271	19	60	1827	10343	0.0522355
	Cellular component	PAS complex	GO:0070772	8	0.00596805	3.53825	5	8	1827	10343	0.0520449
	Cellular component	anaphase-promoting complex	GO:0005680	7	0.00596805	3.53825	5	8	1827	10343	0.0520449
	Cellular component	proteasome core complex, alpha-subunit complex	GO:0019773	3	0.00618998	3.08792	6	11	1827	10343	0.052438
	Cellular component	secretory vesicle	GO:0099503	8	0.00651114	1.92995	15	44	1827	10343	0.0543817
	Cellular component	obsolete mitochondrial part	GO:0044429	0	0.00761782	1.29494	78	341	1827	10343	0.0627412
	Cellular component	lytic vacuole membrane	GO:0098852	7	0.00829844	1.98907	13	37	1827	10343	0.0674106
	Cellular component	organellar large ribosomal subunit	GO:0000315	6	0.00897822	2.31594	9	22	1827	10343	0.0719471
	Cellular component	obsolete endosomal part	GO:0044440	0	0.0097811	1.55972	27	98	1827	10343	0.0773359
	Cellular component	proteasome core complex	GO:0005839	3	0.00986118	2.17738	10	26	1827	10343	0.0769432
	Cellular component	vesicle	GO:0031982	5	0.0102089	1.23325	105	482	1827	10343	0.0786217
	Cellular component	DNA replication factor A complex	GO:0005662	4	0.0105468	2.8306	6	12	1827	10343	0.0801825
	Cellular component	secretory granule	GO:0030141	9	0.0106004	1.99807	12	34	1827	10343	0.0795703
	Cellular component	fungal-type vacuole membrane	GO:0000329	8	0.0114855	3.14511	5	9	1827	10343	0.0820594
	Cellular component	cytoplasmic vesicle membrane	GO:0030659	6	0.0116631	1.44541	36	141	1827	10343	0.0823358
	Cellular component	plant-type cell wall	GO:0009505	5	0.0117368	1.31123	63	272	1827	10343	0.0818815
	Cellular component	phragmoplast	GO:0009524	3	0.0120594	1.61748	22	77	1827	10343	0.083154
	Cellular component	RNA polymerase V complex	GO:0000419	9	0.0137577	2.47677	7	16	1827	10343	0.0937737
	Cellular component	oxidoreductase complex	GO:1990204	4	0.0163373	1.57653	22	79	1827	10343	0.110091
	Cellular component	RNA polymerase II, core complex	GO:0005665	9	0.0166991	2.61286	6	13	1827	10343	0.111265
	Cellular component	chromosome, telomeric region	GO:0000781	4	0.0174506	1.94604	11	32	1827	10343	0.11498
	Cellular component	fungal-type vacuole	GO:0000324	8	0.019666	2.8306	5	10	1827	10343	0.12676
	Cellular component	actin filament bundle	GO:0032432	3	0.019666	2.8306	5	10	1827	10343	0.12676
	Cellular component	mitochondrial inner membrane	GO:0005743	6	0.0228674	1.31911	48	206	1827	10343	0.144259
	Cellular component	obsolete vacuolar part	GO:0044437	0	0.0239535	1.2027	99	466	1827	10343	0.14952
	Cellular component	chaperonin-containing T-complex	GO:0005832	4	0.0249342	2.42623	6	14	1827	10343	0.15402
	Cellular component	Golgi apparatus	GO:0005794	6	0.0250256	1.1643	138	671	1827	10343	0.152992
	Cellular component	inner mitochondrial membrane protein complex	GO:0098800	4	0.0284579	1.45907	25	97	1827	10343	0.172199
	Cellular component	obsolete cell wall part	GO:0044426	0	0.0285001	1.88706	10	30	1827	10343	0.170713
	Cellular component	obsolete external encapsulating structure part	GO:0044462	0	0.0285001	1.88706	10	30	1827	10343	0.170713
	Cellular component	vesicle membrane	GO:0012506	5	0.0294518	1.35869	36	150	1827	10343	0.17292
	Cellular component	phosphatidylinositol 3-kinase complex, class III	GO:0035032	7	0.030896	2.57327	5	11	1827	10343	0.179621
	Cellular component	aminoacyl-tRNA synthetase multienzyme complex	GO:0017101	3	0.030896	2.57327	5	11	1827	10343	0.179621
	Cellular component	phosphatidylinositol 3-kinase complex	GO:0005942	6	0.030896	2.57327	5	11	1827	10343	0.179621
	Cellular component	central vacuole	GO:0042807	8	0.030896	2.57327	5	11	1827	10343	0.179621
	Cellular component	vacuolar membrane	GO:0005774	6	0.0394315	1.18147	96	460	1827	10343	0.181262
	Cellular component	plasma membrane region	GO:0098590	4	0.041437	1.72981	11	36	1827	10343	0.189016
	Cellular component	obsolete membrane part	GO:0044425	0	0.0424439	1.10462	232	1189	1827	10343	0.190676
	Cellular component	lytic vacuole	GO:0000323	7	0.042462	1.43085	23	91	1827	10343	0.189323
	Cellular component	anchored component of plasma membrane	GO:0046658	5	0.0426133	1.37838	28	115	1827	10343	0.18858
	Cellular component	chromosomal region	GO:0098687	3	0.043618	1.4153	24	96	1827	10343	0.191596
	Cellular component	recycling endosome	GO:0055037	9	0.0454312	2.35883	5	12	1827	10343	0.198093
	Cellular component	chaperone complex	GO:0101031	3	0.0485228	2.12295	6	16	1827	10343	0.210029
	Cellular component	cytosolic proteasome complex	GO:0031597	7	0.0485228	2.12295	6	16	1827	10343	0.210029
	Biological process	organic substance biosynthetic process	GO:1901576	4	1.84475e-12	1.22148	692	3376	1713	10208	6.91227e-09
	Biological process	biosynthetic process	GO:0009058	3	2.61802e-12	1.21399	712	3495	1713	10208	4.90485e-09
	Biological process	macromolecule biosynthetic process	GO:0009059	5	3.23013e-11	1.27418	492	2301	1713	10208	4.03443e-08
	Biological process	cell wall organization or biogenesis	GO:0071554	3	3.39909e-11	1.77004	120	404	1713	10208	3.1841e-08
	Biological process	cellular nitrogen compound biosynthetic process	GO:0044271	5	5.25576e-11	1.26839	497	2335	1713	10208	3.93867e-08
	Biological process	cellular biosynthetic process	GO:0044249	4	7.87714e-11	1.20815	666	3285	1713	10208	4.91928e-08
	Biological process	organic cyclic compound biosynthetic process	GO:1901362	5	1.27503e-09	1.25654	466	2210	1713	10208	6.82506e-07
	Biological process	aromatic compound biosynthetic process	GO:0019438	5	2.65694e-09	1.2572	450	2133	1713	10208	1.24444e-06
	Biological process	plant-type cell wall organization or biogenesis	GO:0071669	4	4.97493e-09	1.87558	79	251	1713	10208	2.07123e-06
	Biological process	cellular macromolecule biosynthetic process	GO:0034645	6	5.79607e-09	1.24588	461	2205	1713	10208	2.17179e-06
	Biological process	ribosomal small subunit assembly	GO:0000028	9	3.89152e-08	3.38221	21	37	1713	10208	1.32559e-05
	Biological process	inorganic ion transmembrane transport	GO:0098660	7	4.43716e-08	1.6466	105	380	1713	10208	1.3855e-05
	Biological process	phenylpropanoid biosynthetic process	GO:0009699	6	5.33645e-08	2.0797	52	149	1713	10208	1.53813e-05
	Biological process	arsenate ion transmembrane transport	GO:1901684	8	6.71637e-08	4.39094	14	19	1713	10208	1.79759e-05
	Biological process	arsenite transport	GO:0015700	8	6.71637e-08	4.39094	14	19	1713	10208	1.79759e-05
	Biological process	heterocycle biosynthetic process	GO:0018130	5	8.6415e-08	1.23853	419	2016	1713	10208	2.02373e-05
	Biological process	phenylpropanoid metabolic process	GO:0009698	5	1.09844e-07	2.02458	53	156	1713	10208	2.42109e-05
	Biological process	nucleobase-containing compound biosynthetic process	GO:0034654	6	3.25996e-07	1.24425	375	1796	1713	10208	6.78615e-05
	Biological process	ribosome assembly	GO:0042255	8	3.58347e-07	2.39819	33	82	1713	10208	7.06698e-05
	Biological process	pyrimidine deoxyribonucleoside triphosphate metabolic process	GO:0009211	10	4.50689e-07	4.46935	12	16	1713	10208	8.44366e-05
	Biological process	pyrimidine deoxyribonucleotide biosynthetic process	GO:0009221	12	4.50689e-07	4.46935	12	16	1713	10208	8.44366e-05
	Biological process	regulation of cutin biosynthetic process	GO:1901957	7	4.79683e-07	3.97276	14	21	1713	10208	8.16988e-05
	Biological process	plant-type cell wall organization	GO:0009664	7	5.49328e-07	2.10035	43	122	1713	10208	8.94927e-05
	Biological process	transpiration	GO:0010148	7	7.98512e-07	4.0773	13	19	1713	10208	0.000124668
	Biological process	pyrimidine deoxyribonucleotide metabolic process	GO:0009219	11	1.29734e-06	4.20645	12	17	1713	10208	0.000194445
	Biological process	2'-deoxyribonucleotide biosynthetic process	GO:0009265	11	1.29734e-06	4.20645	12	17	1713	10208	0.000194445
	Biological process	deoxyribose phosphate biosynthetic process	GO:0046385	7	1.29734e-06	4.20645	12	17	1713	10208	0.000194445
	Biological process	regulation of abscisic acid biosynthetic process	GO:0010115	8	1.93012e-06	3.87344	13	20	1713	10208	0.000258291
	Biological process	oogenesis	GO:0048477	6	1.93012e-06	3.87344	13	20	1713	10208	0.000258291
	Biological process	cell wall organization	GO:0071555	6	2.78892e-06	1.81365	56	184	1713	10208	0.000348336
	Biological process	translation	GO:0006412	8	2.83052e-06	1.5891	88	330	1713	10208	0.000342128
	Biological process	amide biosynthetic process	GO:0043604	6	2.92374e-06	1.53106	102	397	1713	10208	0.000342351
	Biological process	2'-deoxyribonucleotide metabolic process	GO:0009394	10	3.29579e-06	3.97276	12	18	1713	10208	0.000374222
	Biological process	deoxyribose phosphate metabolic process	GO:0019692	6	3.29579e-06	3.97276	12	18	1713	10208	0.000374222
	Biological process	cation transmembrane transport	GO:0098655	7	4.14071e-06	1.54199	96	371	1713	10208	0.000443293
	Biological process	plant organ development	GO:0099402	4	5.81173e-06	1.3081	216	984	1713	10208	0.000604904
	Biological process	cell growth	GO:0016049	3	6.44991e-06	1.53468	94	365	1713	10208	0.000653184
	Biological process	secondary metabolite biosynthetic process	GO:0044550	4	6.67771e-06	1.6354	73	266	1713	10208	0.000658457
	Biological process	deoxyribonucleoside triphosphate metabolic process	GO:0009200	9	7.57683e-06	3.76366	12	19	1713	10208	0.000727958
	Biological process	deoxyribonucleotide biosynthetic process	GO:0009263	10	7.57683e-06	3.76366	12	19	1713	10208	0.000727958
	Biological process	positive regulation of cutin biosynthetic process	GO:1901959	8	7.57683e-06	3.76366	12	19	1713	10208	0.000727958
	Biological process	peptide biosynthetic process	GO:0043043	7	1.48601e-05	1.52887	88	343	1713	10208	0.00132573
	Biological process	ribosomal small subunit biogenesis	GO:0042274	6	1.49427e-05	2.22474	28	75	1713	10208	0.0013021
	Biological process	maturation of SSU-rRNA from tricistronic rRNA transcript (SSU-rRNA, 5.8S rRNA, LSU-rRNA)	GO:0000462	12	1.51408e-05	2.55392	21	49	1713	10208	0.00128938
	Biological process	external encapsulating structure organization	GO:0045229	5	1.55719e-05	1.67179	62	221	1713	10208	0.00129662
	Biological process	pyrimidine nucleoside triphosphate metabolic process	GO:0009147	9	1.60469e-05	3.57548	12	20	1713	10208	0.00130712
	Biological process	deoxyribonucleotide metabolic process	GO:0009262	9	1.60469e-05	3.57548	12	20	1713	10208	0.00130712
	Biological process	cell wall biogenesis	GO:0042546	5	1.74465e-05	1.74494	53	181	1713	10208	0.00136192
	Biological process	fluid transport	GO:0042044	5	1.8309e-05	2.27849	26	68	1713	10208	0.00140008
	Biological process	water transport	GO:0006833	6	1.8309e-05	2.27849	26	68	1713	10208	0.00140008
	Biological process	RNA biosynthetic process	GO:0032774	8	2.03203e-05	1.21935	319	1559	1713	10208	0.00149294
	Biological process	response to stimulus	GO:0050896	2	2.05393e-05	1.09669	883	4798	1713	10208	0.00148001
	Biological process	flavonoid biosynthetic process	GO:0009813	5	2.06139e-05	2.12826	30	84	1713	10208	0.00145737
	Biological process	leaf morphogenesis	GO:0009965	5	2.06139e-05	2.12826	30	84	1713	10208	0.00145737
	Biological process	cation transport	GO:0006812	6	2.28395e-05	1.46141	103	420	1713	10208	0.00155599
	Biological process	regulation of macromolecule biosynthetic process	GO:0010556	6	2.32687e-05	1.21068	334	1644	1713	10208	0.00155693
	Biological process	transcription, DNA-templated	GO:0006351	10	2.52026e-05	1.22107	309	1508	1713	10208	0.00165674
	Biological process	pyrimidine ribonucleoside diphosphate metabolic process	GO:0009193	10	2.53313e-05	5.21424	7	8	1713	10208	0.00163649
	Biological process	dCDP metabolic process	GO:0046062	12	2.53313e-05	5.21424	7	8	1713	10208	0.00163649
	Biological process	CDP metabolic process	GO:0046704	11	2.53313e-05	5.21424	7	8	1713	10208	0.00163649
	Biological process	dCDP biosynthetic process	GO:0006240	13	2.53313e-05	5.21424	7	8	1713	10208	0.00163649
	Biological process	regulation of TOR signaling	GO:0032006	8	2.53313e-05	5.21424	7	8	1713	10208	0.00163649
	Biological process	regulation of cell differentiation	GO:0045595	5	2.83769e-05	1.75902	49	166	1713	10208	0.00168775
	Biological process	ion transmembrane transport	GO:0034220	6	3.11916e-05	1.36483	142	620	1713	10208	0.00182617
	Biological process	nucleoside triphosphate metabolic process	GO:0009141	8	3.88869e-05	1.87424	39	124	1713	10208	0.00224168
	Biological process	cutin biosynthetic process	GO:0010143	6	3.95422e-05	2.48297	20	48	1713	10208	0.00224492
	Biological process	regulation of transcription, DNA-templated	GO:0006355	10	4.70558e-05	1.21817	296	1448	1713	10208	0.00263161
	Biological process	energy coupled proton transport, down electrochemical gradient	GO:0015985	10	5.12083e-05	2.97957	14	28	1713	10208	0.00282173
	Biological process	ATP synthesis coupled proton transport	GO:0015986	13	5.12083e-05	2.97957	14	28	1713	10208	0.00282173
	Biological process	nucleic acid-templated transcription	GO:0097659	9	5.84488e-05	1.20731	312	1540	1713	10208	0.00312868
	Biological process	regulation of cellular biosynthetic process	GO:0031326	6	6.3161e-05	1.19322	343	1713	1713	10208	0.0033333
	Biological process	developmental growth	GO:0048589	3	6.98386e-05	1.43248	100	416	1713	10208	0.00363452
	Biological process	plant-type cell wall biogenesis	GO:0009832	6	7.05615e-05	1.75974	44	149	1713	10208	0.00362184
	Biological process	regulation of biosynthetic process	GO:0009889	5	8.00108e-05	1.1884	347	1740	1713	10208	0.00405136
	Biological process	regulation of cellular macromolecule biosynthetic process	GO:2000112	7	8.3212e-05	1.19857	320	1591	1713	10208	0.00415727
	Biological process	inorganic cation transmembrane transport	GO:0098662	8	8.35406e-05	1.49445	80	319	1713	10208	0.00411877
	Biological process	polysaccharide biosynthetic process	GO:0000271	6	8.49348e-05	1.81567	39	128	1713	10208	0.00413313
	Biological process	neurotransmitter transport	GO:0006836	5	9.21939e-05	3.83087	9	14	1713	10208	0.00442885
	Biological process	pectin biosynthetic process	GO:0045489	8	9.53118e-05	2.97957	13	26	1713	10208	0.00452068
	Biological process	zinc ion transmembrane transport	GO:0071577	10	9.53118e-05	2.97957	13	26	1713	10208	0.00452068
	Biological process	germ cell development	GO:0007281	5	9.53118e-05	2.97957	13	26	1713	10208	0.00452068
	Biological process	pyrimidine nucleoside diphosphate metabolic process	GO:0009138	9	9.73542e-05	4.63488	7	9	1713	10208	0.00444861
	Biological process	pyrimidine nucleoside diphosphate biosynthetic process	GO:0009139	10	9.73542e-05	4.63488	7	9	1713	10208	0.00444861
	Biological process	pyrimidine deoxyribonucleoside diphosphate metabolic process	GO:0009196	10	9.73542e-05	4.63488	7	9	1713	10208	0.00444861
	Biological process	pyrimidine deoxyribonucleoside diphosphate biosynthetic process	GO:0009197	11	9.73542e-05	4.63488	7	9	1713	10208	0.00444861
	Biological process	pyrimidine deoxyribonucleoside triphosphate biosynthetic process	GO:0009212	11	9.73542e-05	4.63488	7	9	1713	10208	0.00444861
	Biological process	oocyte growth	GO:0001555	5	9.73542e-05	4.63488	7	9	1713	10208	0.00444861
	Biological process	regulation of stem cell differentiation	GO:2000736	6	9.73542e-05	4.63488	7	9	1713	10208	0.00444861
	Biological process	dTTP metabolic process	GO:0046075	12	9.73542e-05	4.63488	7	9	1713	10208	0.00444861
	Biological process	ovulation	GO:0030728	4	9.73542e-05	4.63488	7	9	1713	10208	0.00444861
	Biological process	dTTP biosynthetic process	GO:0006235	13	9.73542e-05	4.63488	7	9	1713	10208	0.00444861
	Biological process	organonitrogen compound biosynthetic process	GO:1901566	5	0.000108402	1.2558	212	1006	1713	10208	0.00441501
	Biological process	cuticle development	GO:0042335	4	0.000110847	2.53263	17	40	1713	10208	0.00446606
	Biological process	regulation of RNA biosynthetic process	GO:2001141	8	0.000113139	1.20309	299	1481	1713	10208	0.00450992
	Biological process	regulation of nucleic acid-templated transcription	GO:1903506	9	0.000113139	1.20309	299	1481	1713	10208	0.00450992
	Biological process	developmental cell growth	GO:0048588	4	0.000117791	1.72501	44	152	1713	10208	0.00459751
	Biological process	shoot system development	GO:0048367	5	0.000118112	1.28362	179	831	1713	10208	0.00456254
	Biological process	secondary metabolic process	GO:0019748	3	0.000121271	1.46365	84	342	1713	10208	0.00463675
	Biological process	regulation of synaptic assembly at neuromuscular junction	GO:0008582	8	0.000132425	5.95914	5	5	1713	10208	0.0050121
	Biological process	regulation of synapse organization	GO:0050807	6	0.000132425	5.95914	5	5	1713	10208	0.0050121
	Biological process	positive regulation of stem cell population maintenance	GO:1902459	6	0.000132425	5.95914	5	5	1713	10208	0.0050121
	Biological process	synaptic assembly at neuromuscular junction	GO:0051124	8	0.000132425	5.95914	5	5	1713	10208	0.0050121
	Biological process	regulation of synapse assembly	GO:0051963	7	0.000132425	5.95914	5	5	1713	10208	0.0050121
	Biological process	regulation of neuromuscular junction development	GO:1904396	7	0.000132425	5.95914	5	5	1713	10208	0.0050121
	Biological process	cellular response to leucine	GO:0071233	8	0.000132425	5.95914	5	5	1713	10208	0.0050121
	Biological process	synapse assembly	GO:0007416	7	0.000132425	5.95914	5	5	1713	10208	0.0050121
	Biological process	negative regulation of posttranscriptional gene silencing	GO:0060149	8	0.000132923	5.10783	6	7	1713	10208	0.00465478
	Biological process	pectin metabolic process	GO:0045488	7	0.000137334	2.57692	16	37	1713	10208	0.00476474
	Biological process	ribonucleoprotein complex assembly	GO:0022618	8	0.000138649	1.73808	42	144	1713	10208	0.00476622
	Biological process	ribonucleoprotein complex subunit organization	GO:0071826	6	0.000138991	1.71374	44	153	1713	10208	0.00473454
	Biological process	ribosome biogenesis	GO:0042254	6	0.00014169	1.5432	65	251	1713	10208	0.004783
	Biological process	abscisic acid biosynthetic process	GO:0009688	10	0.000155717	2.86921	13	27	1713	10208	0.00520958
	Biological process	tertiary alcohol biosynthetic process	GO:1902645	7	0.000155717	2.86921	13	27	1713	10208	0.00520958
	Biological process	apocarotenoid biosynthetic process	GO:0043289	8	0.000155717	2.86921	13	27	1713	10208	0.00520958
	Biological process	regulation of alcohol biosynthetic process	GO:1902930	6	0.000155717	2.86921	13	27	1713	10208	0.00520958
	Biological process	root hair elongation	GO:0048767	5	0.000160025	2.47086	17	41	1713	10208	0.00516907
	Biological process	system development	GO:0048731	4	0.000182338	1.17397	355	1802	1713	10208	0.00583949
	Biological process	developmental growth involved in morphogenesis	GO:0060560	4	0.000193162	1.51202	68	268	1713	10208	0.00613372
	Biological process	oocyte differentiation	GO:0009994	5	0.000196138	3.57548	9	15	1713	10208	0.00617589
	Biological process	oocyte development	GO:0048599	6	0.000196138	3.57548	9	15	1713	10208	0.00617589
	Biological process	galacturonan metabolic process	GO:0010393	6	0.000200583	2.50911	16	38	1713	10208	0.00621143
	Biological process	regulation of RNA metabolic process	GO:0051252	7	0.000210982	1.18728	313	1571	1713	10208	0.00647992
	Biological process	maturation of SSU-rRNA	GO:0030490	11	0.000211891	2.19547	21	57	1713	10208	0.00645491
	Biological process	transmembrane transport	GO:0055085	5	0.00026638	1.24099	207	994	1713	10208	0.0080494
	Biological process	nucleoside diphosphate biosynthetic process	GO:0009133	9	0.000277281	4.1714	7	10	1713	10208	0.00831177
	Biological process	deoxyribonucleoside diphosphate metabolic process	GO:0009186	9	0.000277281	4.1714	7	10	1713	10208	0.00831177
	Biological process	deoxyribonucleoside diphosphate biosynthetic process	GO:0009189	10	0.000277281	4.1714	7	10	1713	10208	0.00831177
	Biological process	instar larval or pupal development	GO:0002165	5	0.000277281	4.1714	7	10	1713	10208	0.00831177
	Biological process	TOR signaling	GO:0031929	7	0.000277281	4.1714	7	10	1713	10208	0.00831177
	Biological process	lignin biosynthetic process	GO:0009809	7	0.000282275	2.11453	22	62	1713	10208	0.00813603
	Biological process	microgametogenesis	GO:0055046	3	0.000317662	2.35594	17	43	1713	10208	0.00908612
	Biological process	regulation of nucleobase-containing compound metabolic process	GO:0019219	6	0.00034393	1.17393	328	1665	1713	10208	0.00976291
	Biological process	positive regulation of response to water deprivation	GO:1902584	7	0.0003626	2.48297	15	36	1713	10208	0.0102155
	Biological process	inorganic anion transport	GO:0015698	7	0.000375292	1.74414	36	123	1713	10208	0.0104942
	Biological process	female gamete generation	GO:0007292	5	0.000378328	2.67134	13	29	1713	10208	0.0105007
	Biological process	ion transport	GO:0006811	5	0.000395637	1.27871	156	727	1713	10208	0.0109004
	Biological process	non-membrane-bounded organelle assembly	GO:0140694	7	0.000407296	1.6964	39	137	1713	10208	0.0111397
	Biological process	shoot system morphogenesis	GO:0010016	4	0.000435182	1.62522	45	165	1713	10208	0.0118161
	Biological process	plant-type secondary cell wall biogenesis	GO:0009834	7	0.000445967	1.98638	24	72	1713	10208	0.0120219
	Biological process	root system development	GO:0022622	5	0.000450814	1.34021	112	498	1713	10208	0.0120657
	Biological process	root development	GO:0048364	5	0.000450814	1.34021	112	498	1713	10208	0.0120657
	Biological process	gene expression	GO:0010467	5	0.000454384	1.13197	469	2469	1713	10208	0.01199
	Biological process	histone ubiquitination	GO:0016574	11	0.000455696	4.46935	6	8	1713	10208	0.0119405
	Biological process	positive regulation of reproductive process	GO:2000243	5	0.000477032	2.0857	21	60	1713	10208	0.0124128
	Biological process	nucleoside triphosphate biosynthetic process	GO:0009142	9	0.00048434	1.8929	27	85	1713	10208	0.012516
	Biological process	developmental process	GO:0032502	2	0.000504793	1.12014	525	2793	1713	10208	0.0129552
	Biological process	regulation of isoprenoid metabolic process	GO:0019747	7	0.000565948	2.58229	13	30	1713	10208	0.0144259
	Biological process	growth	GO:0040007	2	0.000577021	1.31579	121	548	1713	10208	0.0146088
	Biological process	plant organ morphogenesis	GO:1905392	4	0.000582922	1.38993	87	373	1713	10208	0.0146591
	Biological process	deoxyribonucleoside triphosphate biosynthetic process	GO:0009202	10	0.000651848	3.79218	7	11	1713	10208	0.0162832
	Biological process	carbohydrate biosynthetic process	GO:0016051	5	0.000680233	1.52509	54	211	1713	10208	0.0168797
	Biological process	regulation of synapse structure or activity	GO:0050803	4	0.000683712	4.96595	5	6	1713	10208	0.0168544
	Biological process	proximal/distal pattern formation	GO:0009954	5	0.000683712	4.96595	5	6	1713	10208	0.0168544
	Biological process	vesicle coating	GO:0006901	7	0.000683712	4.96595	5	6	1713	10208	0.0168544
	Biological process	vesicle targeting, rough ER to cis-Golgi	GO:0048207	5	0.000683712	4.96595	5	6	1713	10208	0.0168544
	Biological process	COPII vesicle coating	GO:0048208	8	0.000683712	4.96595	5	6	1713	10208	0.0168544
	Biological process	positive regulation of TOR signaling	GO:0032008	9	0.000683712	4.96595	5	6	1713	10208	0.0168544
	Biological process	SRP-dependent cotranslational protein targeting to membrane	GO:0006614	11	0.000690618	3.15484	9	17	1713	10208	0.0163781
	Biological process	embryonic meristem development	GO:0048508	6	0.000697833	2.6485	12	27	1713	10208	0.0164452
	Biological process	phosphorylation	GO:0016310	6	0.000724736	1.22688	196	952	1713	10208	0.0169724
	Biological process	anatomical structure morphogenesis	GO:0009653	3	0.000760093	1.22725	194	942	1713	10208	0.0176899
	Biological process	suberin biosynthetic process	GO:0010345	7	0.000811814	2.09673	19	54	1713	10208	0.018548
	Biological process	cellular macromolecule metabolic process	GO:0044260	5	0.000830991	1.08505	752	4130	1713	10208	0.018871
	Biological process	meristem initiation	GO:0010014	3	0.000849146	2.73127	11	24	1713	10208	0.0191672
	Biological process	peptide metabolic process	GO:0006518	6	0.000881361	1.36469	90	393	1713	10208	0.0197752
	Biological process	anatomical structure development	GO:0048856	3	0.000932304	1.11847	494	2632	1713	10208	0.0207937
	Biological process	response to auxin	GO:0009733	6	0.000948874	1.38704	81	348	1713	10208	0.021038
	Biological process	lignin metabolic process	GO:0009808	6	0.000955237	1.95673	22	67	1713	10208	0.0210545
	Biological process	multicellular organism development	GO:0007275	4	0.000969093	1.13009	432	2278	1713	10208	0.021235
	Biological process	maturation of 5.8S rRNA from tricistronic rRNA transcript (SSU-rRNA, 5.8S rRNA, LSU-rRNA)	GO:0000466	12	0.00101387	2.83768	10	21	1713	10208	0.0220871
	Biological process	cotyledon development	GO:0048825	7	0.00103648	2.21735	16	43	1713	10208	0.022449
	Biological process	regulation of gene expression	GO:0010468	6	0.00112144	1.148	351	1822	1713	10208	0.0241497
	Biological process	peptidyl-serine phosphorylation	GO:0018105	10	0.00114863	1.82279	26	85	1713	10208	0.0245938
	Biological process	peptidyl-serine modification	GO:0018209	9	0.00114863	1.82279	26	85	1713	10208	0.0245938
	Biological process	rRNA processing	GO:0006364	10	0.00116223	1.58407	42	158	1713	10208	0.0246039
	Biological process	regulation of cell junction assembly	GO:1901888	6	0.00117238	3.97276	6	9	1713	10208	0.0246793
	Biological process	post-embryonic animal morphogenesis	GO:0009886	4	0.00117238	3.97276	6	9	1713	10208	0.0246793
	Biological process	nuclear ncRNA surveillance	GO:0071029	11	0.00117238	3.97276	6	9	1713	10208	0.0246793
	Biological process	nuclear polyadenylation-dependent rRNA catabolic process	GO:0071035	13	0.00117238	3.97276	6	9	1713	10208	0.0246793
	Biological process	nuclear polyadenylation-dependent ncRNA catabolic process	GO:0071046	12	0.00117238	3.97276	6	9	1713	10208	0.0246793
	Biological process	cotranslational protein targeting to membrane	GO:0006613	10	0.00117666	2.97957	9	18	1713	10208	0.0240925
	Biological process	dicarboxylic acid transport	GO:0006835	9	0.00117666	2.97957	9	18	1713	10208	0.0240925
	Biological process	multicellular organismal process	GO:0032501	2	0.00121404	1.11973	469	2496	1713	10208	0.0245892
	Biological process	regulated exocytosis	GO:0045055	8	0.00128847	2.62202	11	25	1713	10208	0.0259564
	Biological process	vesicle targeting, to, from or within Golgi	GO:0048199	4	0.00133803	3.47616	7	12	1713	10208	0.0268107
	Biological process	pyrimidine-containing compound biosynthetic process	GO:0072528	6	0.00137086	2.06278	18	52	1713	10208	0.0273224
	Biological process	immune response	GO:0006955	3	0.00138238	1.35364	87	383	1713	10208	0.0274062
	Biological process	cytoplasmic translation	GO:0002181	9	0.00138504	2.11053	17	48	1713	10208	0.0273145
	Biological process	leaf development	GO:0048366	6	0.00139791	1.35578	86	378	1713	10208	0.027424
	Biological process	anatomical structure maturation	GO:0071695	4	0.00146429	1.57629	41	155	1713	10208	0.0285765
	Biological process	xenobiotic metabolic process	GO:0006805	4	0.00163251	1.36852	79	344	1713	10208	0.0316943
	Biological process	root hair cell development	GO:0080147	5	0.00163294	1.95382	20	61	1713	10208	0.0315393
	Biological process	pyrimidine nucleotide biosynthetic process	GO:0006221	10	0.00165217	2.34754	13	33	1713	10208	0.0317472
	Biological process	zinc ion transport	GO:0006829	9	0.00165217	2.34754	13	33	1713	10208	0.0317472
	Biological process	regulation of cell development	GO:0060284	6	0.00170884	1.85216	23	74	1713	10208	0.0325026
	Biological process	ribonucleoprotein complex biogenesis	GO:0022613	5	0.00172177	1.38854	72	309	1713	10208	0.0325832
	Biological process	multicellular organismal reproductive process	GO:0048609	3	0.00172678	1.51394	47	185	1713	10208	0.0325137
	Biological process	positive regulation of flower development	GO:0009911	8	0.00174839	2.25481	14	37	1713	10208	0.0327561
	Biological process	cell division	GO:0051301	3	0.00177133	1.41779	64	269	1713	10208	0.0330207
	Biological process	gamete generation	GO:0007276	4	0.00182436	1.67939	31	110	1713	10208	0.0338409
	Biological process	cellular developmental process	GO:0048869	3	0.00189134	1.21147	185	910	1713	10208	0.0349105
	Biological process	epithelium development	GO:0060429	5	0.00193005	1.89609	21	66	1713	10208	0.0354505
	Biological process	cellular amide metabolic process	GO:0043603	5	0.00198091	1.302	104	476	1713	10208	0.0362072
	Biological process	immune system process	GO:0002376	2	0.00204042	1.31235	98	445	1713	10208	0.0371139
	Biological process	COPII-coated vesicle budding	GO:0090114	8	0.00206068	4.25653	5	7	1713	10208	0.0373014
	Biological process	pyrimidine nucleoside triphosphate catabolic process	GO:0009149	10	0.00206068	4.25653	5	7	1713	10208	0.0373014
	Biological process	pyrimidine deoxyribonucleoside monophosphate metabolic process	GO:0009176	10	0.00206068	4.25653	5	7	1713	10208	0.0373014
	Biological process	pyrimidine deoxyribonucleoside monophosphate biosynthetic process	GO:0009177	11	0.00206068	4.25653	5	7	1713	10208	0.0373014
	Biological process	deoxyribonucleoside triphosphate catabolic process	GO:0009204	10	0.00206068	4.25653	5	7	1713	10208	0.0373014
	Biological process	pyrimidine deoxyribonucleoside triphosphate catabolic process	GO:0009213	11	0.00206068	4.25653	5	7	1713	10208	0.0373014
	Biological process	synaptic vesicle cycle	GO:0099504	7	0.00206068	4.25653	5	7	1713	10208	0.0373014
	Biological process	fruit dehiscence	GO:0010047	5	0.00206068	4.25653	5	7	1713	10208	0.0373014
	Biological process	response to leucine	GO:0043201	7	0.00206068	4.25653	5	7	1713	10208	0.0373014
	Biological process	dUMP metabolic process	GO:0046078	12	0.00206068	4.25653	5	7	1713	10208	0.0373014
	Biological process	dUTP metabolic process	GO:0046080	12	0.00206068	4.25653	5	7	1713	10208	0.0373014
	Biological process	dUTP catabolic process	GO:0046081	13	0.00206068	4.25653	5	7	1713	10208	0.0373014
	Biological process	dUMP biosynthetic process	GO:0006226	13	0.00206068	4.25653	5	7	1713	10208	0.0373014
	Biological process	anthocyanin-containing compound biosynthetic process	GO:0009718	6	0.00212449	2.38365	12	30	1713	10208	0.0361839
	Biological process	sesquiterpenoid biosynthetic process	GO:0016106	9	0.00226966	2.27849	13	34	1713	10208	0.0384815
	Biological process	pyrimidine nucleotide metabolic process	GO:0006220	9	0.00234711	2.19547	14	38	1713	10208	0.0396153
	Biological process	myeloid cell activation involved in immune response	GO:0002275	6	0.00238165	2.59093	10	23	1713	10208	0.0400182
	Biological process	cell wall pectin metabolic process	GO:0052546	8	0.00238165	2.59093	10	23	1713	10208	0.0400182
	Biological process	granulocyte activation	GO:0036230	6	0.00238165	2.59093	10	23	1713	10208	0.0400182
	Biological process	sulfate transport	GO:0008272	8	0.00248077	3.20877	7	13	1713	10208	0.0411303
	Biological process	pyrimidine nucleoside triphosphate biosynthetic process	GO:0009148	10	0.00248077	3.20877	7	13	1713	10208	0.0411303
	Biological process	mRNA transcription	GO:0009299	11	0.00248077	3.20877	7	13	1713	10208	0.0411303
	Biological process	sulfate transmembrane transport	GO:1902358	9	0.00248077	3.20877	7	13	1713	10208	0.0411303
	Biological process	primary shoot apical meristem specification	GO:0010072	5	0.00248077	3.20877	7	13	1713	10208	0.0411303
	Biological process	cellular response to amino acid stimulus	GO:0071230	7	0.00248077	3.20877	7	13	1713	10208	0.0411303
	Biological process	regulation of anthocyanin biosynthetic process	GO:0031540	7	0.00248077	3.20877	7	13	1713	10208	0.0411303
	Biological process	response to chemical	GO:0042221	3	0.0025106	1.09875	543	2945	1713	10208	0.0403743
	Biological process	nucleoside triphosphate catabolic process	GO:0009143	9	0.00251503	3.57548	6	10	1713	10208	0.0402727
	Biological process	procambium histogenesis	GO:0010067	8	0.00251503	3.57548	6	10	1713	10208	0.0402727
	Biological process	polyadenylation-dependent RNA catabolic process	GO:0043633	9	0.00251503	3.57548	6	10	1713	10208	0.0402727
	Biological process	polyadenylation-dependent ncRNA catabolic process	GO:0043634	10	0.00251503	3.57548	6	10	1713	10208	0.0402727
	Biological process	cell differentiation	GO:0030154	4	0.00259902	1.22437	158	769	1713	10208	0.0409182
	Biological process	pigment biosynthetic process	GO:0046148	4	0.00262001	1.59214	35	131	1713	10208	0.041076
	Biological process	proton transmembrane transport	GO:1902600	9	0.00272684	1.65532	30	108	1713	10208	0.0425727
	Biological process	protein phosphorylation	GO:0006468	8	0.00282625	1.22736	152	738	1713	10208	0.0439417
	Biological process	phyllome development	GO:0048827	5	0.00286196	1.27779	110	513	1713	10208	0.0443131
	Biological process	cytokinesis	GO:0000910	4	0.00288731	1.63481	31	113	1713	10208	0.0445217
	Biological process	ribosomal large subunit biogenesis	GO:0042273	6	0.00290363	1.84032	21	68	1713	10208	0.0445897
	Biological process	developmental maturation	GO:0021700	3	0.00294458	1.4983	44	175	1713	10208	0.045034
	Biological process	cytoskeleton-dependent cytokinesis	GO:0061640	5	0.00298998	1.66168	29	104	1713	10208	0.0455426
	Biological process	organic hydroxy compound biosynthetic process	GO:1901617	5	0.00338645	1.47376	46	186	1713	10208	0.0513725
	Biological process	cellular ketone metabolic process	GO:0042180	4	0.0035026	1.60246	32	119	1713	10208	0.0500925
	Biological process	cell junction assembly	GO:0034329	6	0.00359572	2.8043	8	17	1713	10208	0.0512288
	Biological process	plant-type primary cell wall biogenesis	GO:0009833	7	0.00359572	2.8043	8	17	1713	10208	0.0512288
	Biological process	cellular response to molecule of bacterial origin	GO:0071219	6	0.00359572	2.8043	8	17	1713	10208	0.0512288
	Biological process	positive regulation of developmental process	GO:0051094	5	0.00383508	1.45197	48	197	1713	10208	0.0540227
	Biological process	regulation of nervous system development	GO:0051960	6	0.00396746	2.03152	15	44	1713	10208	0.0556782
	Biological process	endocytosis	GO:0006897	6	0.00397571	1.72312	24	83	1713	10208	0.0555857
	Biological process	positive regulation of response to stimulus	GO:0048584	5	0.00405394	1.32804	78	350	1713	10208	0.0564688
	Biological process	abscisic acid metabolic process	GO:0009687	9	0.0040719	2.15191	13	36	1713	10208	0.0565089
	Biological process	tertiary alcohol metabolic process	GO:1902644	6	0.0040719	2.15191	13	36	1713	10208	0.0565089
	Biological process	apocarotenoid metabolic process	GO:0043288	7	0.0040719	2.15191	13	36	1713	10208	0.0565089
	Biological process	negative regulation of cell communication	GO:0010648	6	0.0040898	1.48117	43	173	1713	10208	0.0561336
	Biological process	negative regulation of signaling	GO:0023057	5	0.0040898	1.48117	43	173	1713	10208	0.0561336
	Biological process	regulation of response to stimulus	GO:0048583	4	0.00418603	1.19315	181	904	1713	10208	0.0570365
	Biological process	malate transmembrane transport	GO:0071423	12	0.00424787	2.97957	7	14	1713	10208	0.0576695
	Biological process	vesicle targeting	GO:0006903	3	0.00424787	2.97957	7	14	1713	10208	0.0576695
	Biological process	malate transport	GO:0015743	11	0.00424787	2.97957	7	14	1713	10208	0.0576695
	Biological process	stem cell differentiation	GO:0048863	5	0.00424787	2.97957	7	14	1713	10208	0.0576695
	Biological process	neutrophil activation	GO:0042119	7	0.0044077	2.55392	9	21	1713	10208	0.0589845
	Biological process	neutrophil activation involved in immune response	GO:0002283	8	0.0044077	2.55392	9	21	1713	10208	0.0589845
	Biological process	leukocyte degranulation	GO:0043299	9	0.0044077	2.55392	9	21	1713	10208	0.0589845
	Biological process	neutrophil degranulation	GO:0043312	10	0.0044077	2.55392	9	21	1713	10208	0.0589845
	Biological process	myeloid leukocyte mediated immunity	GO:0002444	5	0.0044077	2.55392	9	21	1713	10208	0.0589845
	Biological process	neutrophil mediated immunity	GO:0002446	6	0.0044077	2.55392	9	21	1713	10208	0.0589845
	Biological process	establishment of vesicle localization	GO:0051650	6	0.0044077	2.55392	9	21	1713	10208	0.0589845
	Biological process	gland development	GO:0048732	5	0.0044077	2.55392	9	21	1713	10208	0.0589845
	Biological process	nucleoside phosphate biosynthetic process	GO:1901293	8	0.00461599	1.46482	44	179	1713	10208	0.060056
	Biological process	nucleotide biosynthetic process	GO:0009165	9	0.00461599	1.46482	44	179	1713	10208	0.060056
	Biological process	unidimensional cell growth	GO:0009826	5	0.00471706	1.40521	54	229	1713	10208	0.0609476
	Biological process	vesicle-mediated transport in synapse	GO:0099003	6	0.00473566	3.72446	5	8	1713	10208	0.0559764
	Biological process	telomere maintenance via recombination	GO:0000722	10	0.00473566	3.72446	5	8	1713	10208	0.0559764
	Biological process	pyrimidine deoxyribonucleotide catabolic process	GO:0009223	12	0.00473566	3.72446	5	8	1713	10208	0.0559764
	Biological process	deoxyribonucleotide catabolic process	GO:0009264	10	0.00473566	3.72446	5	8	1713	10208	0.0559764
	Biological process	regulation of stem cell population maintenance	GO:2000036	5	0.00473566	3.72446	5	8	1713	10208	0.0559764
	Biological process	deoxyribose phosphate catabolic process	GO:0046386	7	0.00473566	3.72446	5	8	1713	10208	0.0559764
	Biological process	pyrimidine nucleotide catabolic process	GO:0006244	10	0.00473566	3.72446	5	8	1713	10208	0.0559764
	Biological process	regulation of vesicle targeting, to, from or within Golgi	GO:0048209	6	0.00473566	3.72446	5	8	1713	10208	0.0559764
	Biological process	positive regulation of short-day photoperiodism, flowering	GO:0048576	8	0.00473566	3.72446	5	8	1713	10208	0.0559764
	Biological process	synthesis of RNA primer involved in cell cycle DNA replication	GO:1902295	10	0.00475085	3.25044	6	11	1713	10208	0.0546056
	Biological process	synthesis of RNA primer involved in nuclear cell cycle DNA replication	GO:1902318	11	0.00475085	3.25044	6	11	1713	10208	0.0546056
	Biological process	synthesis of RNA primer involved in mitotic DNA replication	GO:1902981	12	0.00475085	3.25044	6	11	1713	10208	0.0546056
	Biological process	DNA topological change	GO:0006265	8	0.00475085	3.25044	6	11	1713	10208	0.0546056
	Biological process	regulation of primary metabolic process	GO:0080090	5	0.00484325	1.11625	384	2050	1713	10208	0.0549929
	Biological process	mitotic cytokinesis	GO:0000281	6	0.00488857	1.6418	27	98	1713	10208	0.0553398
	Biological process	ATP metabolic process	GO:0046034	3	0.00488857	1.6418	27	98	1713	10208	0.0553398
	Biological process	negative regulation of protein phosphorylation	GO:0001933	10	0.00493486	2.38365	10	25	1713	10208	0.0555283
	Biological process	myeloid leukocyte activation	GO:0002274	5	0.00493486	2.38365	10	25	1713	10208	0.0555283
	Biological process	formation of anatomical boundary	GO:0048859	4	0.00493486	2.38365	10	25	1713	10208	0.0555283
	Biological process	nervous system development	GO:0007399	5	0.00504818	1.67391	25	89	1713	10208	0.0562962
	Biological process	rRNA metabolic process	GO:0016072	9	0.00505503	1.47226	42	170	1713	10208	0.0562054
	Biological process	potassium ion transmembrane transport	GO:0071805	9	0.00511293	1.76256	21	71	1713	10208	0.0566809
	Biological process	nuclear-transcribed mRNA catabolic process, deadenylation-dependent decay	GO:0000288	12	0.00522949	2.26036	11	29	1713	10208	0.057802
	Biological process	regulation of cell morphogenesis involved in differentiation	GO:0010769	7	0.00534582	2.16696	12	33	1713	10208	0.058914
	Biological process	protein localization to endoplasmic reticulum	GO:0070972	7	0.00534582	2.16696	12	33	1713	10208	0.058914
	Biological process	cellular process involved in reproduction in multicellular organism	GO:0022412	3	0.00539605	1.60014	29	108	1713	10208	0.0591199
	Biological process	cell maturation	GO:0048469	5	0.00539605	1.60014	29	108	1713	10208	0.0591199
	Biological process	regulation of macromolecule metabolic process	GO:0060255	5	0.00576455	1.10944	404	2170	1713	10208	0.06279
	Biological process	trichoblast differentiation	GO:0010054	7	0.00594922	1.60438	28	104	1713	10208	0.0646138
	Biological process	phosphate-containing compound metabolic process	GO:0006796	5	0.00618752	1.14398	263	1370	1713	10208	0.0670076
	Biological process	negative regulation of signal transduction	GO:0009968	7	0.00623803	1.46302	41	167	1713	10208	0.0673599
	Biological process	sulfur compound biosynthetic process	GO:0044272	5	0.00624439	1.63092	26	95	1713	10208	0.0672349
	Biological process	regionalization	GO:0003002	4	0.00636739	1.43402	45	187	1713	10208	0.0683628
	Biological process	regulation of secondary metabolic process	GO:0043455	5	0.00646037	1.81804	18	59	1713	10208	0.0691629
	Biological process	nucleoside monophosphate biosynthetic process	GO:0009124	9	0.00648135	1.66301	24	86	1713	10208	0.0691898
	Biological process	ATP biosynthetic process	GO:0006754	12	0.00664	1.75269	20	68	1713	10208	0.0706821
	Biological process	purine nucleotide-sugar transmembrane transport	GO:0090480	8	0.00682277	2.78093	7	15	1713	10208	0.0724219
	Biological process	jasmonic acid and ethylene-dependent systemic resistance	GO:0009861	7	0.00682277	2.78093	7	15	1713	10208	0.0724219
	Biological process	C4-dicarboxylate transport	GO:0015740	10	0.00682277	2.78093	7	15	1713	10208	0.0724219
	Biological process	positive regulation of response to salt stress	GO:1901002	8	0.00702712	2.18502	11	30	1713	10208	0.0739624
	Biological process	positive regulation of GTPase activity	GO:0043547	7	0.00702712	2.18502	11	30	1713	10208	0.0739624
	Biological process	regulation of response to alcohol	GO:1901419	5	0.00734132	1.55456	30	115	1713	10208	0.0768377
	Biological process	regulation of abscisic acid-activated signaling pathway	GO:0009787	7	0.00734132	1.55456	30	115	1713	10208	0.0768377
	Biological process	root epidermal cell differentiation	GO:0010053	6	0.00734132	1.55456	30	115	1713	10208	0.0768377
	Biological process	regulation of cellular response to alcohol	GO:1905957	6	0.00734132	1.55456	30	115	1713	10208	0.0768377
	Biological process	purine nucleoside triphosphate metabolic process	GO:0009144	9	0.00755648	1.59304	27	101	1713	10208	0.0782158
	Biological process	purine ribonucleoside triphosphate metabolic process	GO:0009205	10	0.00755648	1.59304	27	101	1713	10208	0.0782158
	Biological process	innate immune response	GO:0045087	7	0.00756018	1.3121	72	327	1713	10208	0.0778242
	Biological process	nucleoside monophosphate metabolic process	GO:0009123	8	0.00773905	1.52554	32	125	1713	10208	0.0794472
	Biological process	auxin transport	GO:0060918	6	0.00785156	1.57411	28	106	1713	10208	0.0803819
	Biological process	establishment of localization	GO:0051234	3	0.00804961	1.11592	344	1837	1713	10208	0.082185
	Biological process	nuclear-transcribed mRNA catabolic process, exonucleolytic, 3'-5'	GO:0034427	12	0.00816367	2.97957	6	12	1713	10208	0.083123
	Biological process	regulation of GTPase activity	GO:0043087	6	0.00836513	1.94018	14	43	1713	10208	0.0849435
	Biological process	pyrimidine-containing compound metabolic process	GO:0072527	5	0.00862529	1.7419	19	65	1713	10208	0.0873486
	Biological process	cell wall polysaccharide metabolic process	GO:0010383	7	0.00867589	1.57742	27	102	1713	10208	0.0876242
	Biological process	response to fungus	GO:0009620	6	0.00870166	1.2707	87	408	1713	10208	0.0876481
	Biological process	formation of plant organ boundary	GO:0090691	5	0.00892449	2.33184	9	23	1713	10208	0.0887005
	Biological process	vesicle localization	GO:0051648	5	0.00892449	2.33184	9	23	1713	10208	0.0887005
	Biological process	ribosomal large subunit assembly	GO:0000027	9	0.0090894	2.04313	12	35	1713	10208	0.0898628
	Biological process	epithelial cell differentiation	GO:0030855	5	0.0090894	2.04313	12	35	1713	10208	0.0898628
	Biological process	photosynthesis, light harvesting in photosystem I	GO:0009768	6	0.00918976	3.31063	5	9	1713	10208	0.0903781
	Biological process	neuromuscular junction development	GO:0007528	7	0.00918976	3.31063	5	9	1713	10208	0.0903781
	Biological process	negative regulation of phosphorylation	GO:0042326	9	0.00924985	2.20709	10	27	1713	10208	0.0904939
	Biological process	negative regulation of ethylene-activated signaling pathway	GO:0010105	10	0.00924985	2.20709	10	27	1713	10208	0.0904939
	Biological process	negative regulation of phosphorelay signal transduction system	GO:0070298	9	0.00924985	2.20709	10	27	1713	10208	0.0904939
	Biological process	auxin efflux	GO:0010315	8	0.00927265	2.11453	11	31	1713	10208	0.090012
	Biological process	purine nucleoside triphosphate biosynthetic process	GO:0009145	10	0.00937087	1.70261	20	70	1713	10208	0.0907304
	Biological process	purine ribonucleoside triphosphate biosynthetic process	GO:0009206	11	0.00937087	1.70261	20	70	1713	10208	0.0907304
	Biological process	purine nucleoside monophosphate metabolic process	GO:0009126	9	0.00958791	1.581	26	98	1713	10208	0.0923545
	Biological process	purine ribonucleoside monophosphate metabolic process	GO:0009167	10	0.00958791	1.581	26	98	1713	10208	0.0923545
	Biological process	trichoblast maturation	GO:0048764	6	0.00992762	1.5621	27	103	1713	10208	0.0951376
	Biological process	root hair cell differentiation	GO:0048765	7	0.00992762	1.5621	27	103	1713	10208	0.0951376
	Biological process	response to light stimulus	GO:0009416	5	0.0101738	1.2047	131	648	1713	10208	0.0970008
	Biological process	response to xenobiotic stimulus	GO:0009410	4	0.0101912	1.16949	178	907	1713	10208	0.0969195
	Biological process	multicellular organism reproduction	GO:0032504	3	0.0102903	1.38653	47	202	1713	10208	0.0976147
	Biological process	ribose phosphate metabolic process	GO:0019693	6	0.0103502	1.39147	46	197	1713	10208	0.0979346
	Biological process	regulation of cellular process	GO:0050794	4	0.0103547	1.0721	625	3474	1713	10208	0.0977303
	Biological process	embryonic meristem initiation	GO:0090421	4	0.010396	2.60712	7	16	1713	10208	0.097874
	Biological process	phosphorus metabolic process	GO:0006793	4	0.0106973	1.13159	263	1385	1713	10208	0.100458
	Biological process	purine ribonucleotide biosynthetic process	GO:0009152	11	0.0107248	1.51503	30	118	1713	10208	0.100465
	Biological process	pattern specification process	GO:0007389	3	0.0109947	1.36677	50	218	1713	10208	0.102736
	Biological process	cellular response to xenobiotic stimulus	GO:0071466	5	0.0111228	1.24365	96	460	1713	10208	0.103674
	Biological process	monocarboxylic acid biosynthetic process	GO:0072330	8	0.0114657	1.34642	54	239	1713	10208	0.106606
	Biological process	ribonucleotide metabolic process	GO:0009259	9	0.0114823	1.39469	44	188	1713	10208	0.106495
	Biological process	regulation of neurotransmitter levels	GO:0001505	4	0.0115982	1.98638	12	36	1713	10208	0.107304
	Biological process	mitotic DNA replication	GO:1902969	11	0.0116444	2.38365	8	20	1713	10208	0.107466
	Biological process	multicellular organism growth	GO:0035264	4	0.0116444	2.38365	8	20	1713	10208	0.107466
	Biological process	cell wall pectin biosynthetic process	GO:0052325	10	0.0116444	2.38365	8	20	1713	10208	0.107466
	Biological process	neurogenesis	GO:0022008	5	0.0121198	1.6899	19	67	1713	10208	0.111034
	Biological process	olefinic compound biosynthetic process	GO:0120255	5	0.0122302	1.74664	17	58	1713	10208	0.111772
	Biological process	regulation of intracellular transport	GO:0032386	6	0.0122302	1.74664	17	58	1713	10208	0.111772
	Biological process	positive regulation of biological process	GO:0048518	4	0.0122529	1.13228	251	1321	1713	10208	0.111436
	Biological process	response to symbiont	GO:0009608	6	0.0122691	2.12826	10	28	1713	10208	0.111313
	Biological process	leukocyte mediated immunity	GO:0002443	4	0.0122691	2.12826	10	28	1713	10208	0.111313
	Biological process	protein targeting to ER	GO:0045047	9	0.0122691	2.12826	10	28	1713	10208	0.111313
	Biological process	establishment of protein localization to endoplasmic reticulum	GO:0072599	8	0.0122691	2.12826	10	28	1713	10208	0.111313
	Biological process	purine-containing compound biosynthetic process	GO:0072522	6	0.0124457	1.47824	32	129	1713	10208	0.111833
	Biological process	organelle assembly	GO:0070925	6	0.0126041	1.38731	44	189	1713	10208	0.112985
	Biological process	xylan metabolic process	GO:0045491	9	0.0128433	1.85395	14	45	1713	10208	0.114854
	Biological process	ribonucleoside triphosphate metabolic process	GO:0009199	9	0.0128723	1.53235	27	105	1713	10208	0.114839
	Biological process	response to UV-B	GO:0010224	7	0.0129398	1.65532	20	72	1713	10208	0.115167
	Biological process	primary meristem tissue development	GO:0010065	7	0.0130347	2.75037	6	13	1713	10208	0.115737
	Biological process	liver development	GO:0001889	6	0.0130347	2.75037	6	13	1713	10208	0.115737
	Biological process	basipetal auxin transport	GO:0010540	8	0.0130347	2.75037	6	13	1713	10208	0.115737
	Biological process	cellular response to hydrogen peroxide	GO:0070301	8	0.0130347	2.75037	6	13	1713	10208	0.115737
	Biological process	melatonin metabolic process	GO:0030186	7	0.0130347	2.75037	6	13	1713	10208	0.115737
	Biological process	melatonin biosynthetic process	GO:0030187	8	0.0130347	2.75037	6	13	1713	10208	0.115737
	Biological process	mitotic sister chromatid cohesion	GO:0007064	8	0.0130347	2.75037	6	13	1713	10208	0.115737
	Biological process	root cap development	GO:0048829	4	0.0130347	2.75037	6	13	1713	10208	0.115737
	Biological process	regulation of signaling	GO:0023051	4	0.0130736	1.23929	94	452	1713	10208	0.113922
	Biological process	cell wall polysaccharide biosynthetic process	GO:0070592	9	0.0133219	1.76567	16	54	1713	10208	0.115817
	Biological process	cellular polysaccharide biosynthetic process	GO:0033692	7	0.0134097	1.50274	29	115	1713	10208	0.11631
	Biological process	purine nucleotide biosynthetic process	GO:0006164	10	0.0136179	1.48978	30	120	1713	10208	0.117844
	Biological process	potassium ion transport	GO:0006813	8	0.0136709	1.62522	21	77	1713	10208	0.11803
	Biological process	response to endogenous stimulus	GO:0009719	3	0.0136844	1.11686	295	1574	1713	10208	0.117874
	Biological process	transport	GO:0006810	4	0.0139103	1.10722	335	1803	1713	10208	0.119546
	Biological process	response to ethylene	GO:0009723	6	0.014037	1.34476	51	226	1713	10208	0.120359
	Biological process	cellular carbohydrate biosynthetic process	GO:0034637	6	0.0141168	1.44722	34	140	1713	10208	0.120767
	Biological process	purine nucleoside monophosphate biosynthetic process	GO:0009127	10	0.0142446	1.66505	19	68	1713	10208	0.121582
	Biological process	purine ribonucleoside monophosphate biosynthetic process	GO:0009168	11	0.0142446	1.66505	19	68	1713	10208	0.121582
	Biological process	auxin polar transport	GO:0009926	7	0.014318	1.59879	22	82	1713	10208	0.121654
	Biological process	response to osmotic stress	GO:0006970	4	0.0144301	1.20639	116	573	1713	10208	0.12233
	Biological process	phloem or xylem histogenesis	GO:0010087	5	0.0145882	1.51789	27	106	1713	10208	0.123391
	Biological process	flower development	GO:0009908	7	0.0148087	1.23809	91	438	1713	10208	0.124973
	Biological process	intracellular signal transduction	GO:0035556	6	0.0149695	1.22026	103	503	1713	10208	0.126046
	Biological process	cell wall macromolecule metabolic process	GO:0044036	6	0.015095	1.48978	29	116	1713	10208	0.126818
	Biological process	lysosomal transport	GO:0007041	6	0.0151562	2.45376	7	17	1713	10208	0.127048
	Biological process	male meiosis I	GO:0007141	10	0.0151562	2.45376	7	17	1713	10208	0.127048
	Biological process	tryptophan metabolic process	GO:0006568	9	0.0153768	1.98638	11	33	1713	10208	0.128322
	Biological process	indolalkylamine metabolic process	GO:0006586	8	0.0153768	1.98638	11	33	1713	10208	0.128322
	Biological process	regulation of cell communication	GO:0010646	5	0.0155407	1.23112	94	455	1713	10208	0.129115
	Biological process	indole-containing compound metabolic process	GO:0042430	5	0.0158324	1.60438	21	78	1713	10208	0.131248
	Biological process	deoxyribonucleoside monophosphate biosynthetic process	GO:0009157	10	0.0158645	2.97957	5	10	1713	10208	0.131224
	Biological process	stamen filament development	GO:0080086	4	0.0158645	2.97957	5	10	1713	10208	0.131224
	Biological process	threonine metabolic process	GO:0006566	10	0.0158645	2.97957	5	10	1713	10208	0.131224
	Biological process	regulation of cellular response to heat	GO:1900034	7	0.0158645	2.97957	5	10	1713	10208	0.131224
	Biological process	regulation of nitrogen compound metabolic process	GO:0051171	5	0.0159158	1.09813	368	1997	1713	10208	0.130496
	Biological process	cell activation involved in immune response	GO:0002263	4	0.0159741	2.05487	10	29	1713	10208	0.130688
	Biological process	leukocyte activation involved in immune response	GO:0002366	5	0.0159741	2.05487	10	29	1713	10208	0.130688
	Biological process	positive regulation of intracellular transport	GO:0032388	7	0.0159741	2.05487	10	29	1713	10208	0.130688
	Biological process	nuclear-transcribed mRNA catabolic process, exonucleolytic	GO:0000291	11	0.0160977	2.27015	8	21	1713	10208	0.130842
	Biological process	cleavage involved in rRNA processing	GO:0000469	9	0.0160977	2.27015	8	21	1713	10208	0.130842
	Biological process	regulation of auxin polar transport	GO:2000012	6	0.0160977	2.27015	8	21	1713	10208	0.130842
	Biological process	adaxial/abaxial pattern specification	GO:0009955	5	0.0162763	2.14529	9	25	1713	10208	0.131438
	Biological process	regulation of cellular ketone metabolic process	GO:0010565	6	0.0164823	1.57953	22	83	1713	10208	0.132815
	Biological process	positive regulation of macromolecule biosynthetic process	GO:0010557	7	0.0165427	1.21837	101	494	1713	10208	0.127542
	Biological process	organophosphate biosynthetic process	GO:0090407	6	0.0168491	1.27969	67	312	1713	10208	0.129638
	Biological process	polysaccharide metabolic process	GO:0005976	5	0.0170977	1.31883	54	244	1713	10208	0.131281
	Biological process	ribonucleoside triphosphate biosynthetic process	GO:0009201	10	0.0175087	1.61058	20	74	1713	10208	0.134161
	Biological process	reproductive shoot system development	GO:0090567	6	0.0177898	1.22611	93	452	1713	10208	0.136037
	Biological process	alcohol biosynthetic process	GO:0046165	6	0.0183725	1.65022	18	65	1713	10208	0.136321
	Biological process	cell wall macromolecule biosynthetic process	GO:0044038	8	0.0189361	1.70261	16	56	1713	10208	0.140224
	Biological process	cellular component macromolecule biosynthetic process	GO:0070589	7	0.0189361	1.70261	16	56	1713	10208	0.140224
	Biological process	meristem structural organization	GO:0009933	4	0.0189828	1.77506	14	47	1713	10208	0.140017
	Biological process	regulation of signal transduction	GO:0009966	6	0.0194762	1.22769	89	432	1713	10208	0.143374
	Biological process	nucleoside bisphosphate biosynthetic process	GO:0033866	9	0.0196249	2.55392	6	14	1713	10208	0.144185
	Biological process	ribonucleoside bisphosphate biosynthetic process	GO:0034030	10	0.0196249	2.55392	6	14	1713	10208	0.144185
	Biological process	purine nucleoside bisphosphate biosynthetic process	GO:0034033	10	0.0196249	2.55392	6	14	1713	10208	0.144185
	Biological process	induced systemic resistance, jasmonic acid mediated signaling pathway	GO:0009864	10	0.0196249	2.55392	6	14	1713	10208	0.144185
	Biological process	phloem development	GO:0010088	6	0.0196249	2.55392	6	14	1713	10208	0.144185
	Biological process	exonucleolytic catabolism of deadenylated mRNA	GO:0043928	12	0.0196249	2.55392	6	14	1713	10208	0.144185
	Biological process	obsolete negative regulation of gene silencing	GO:0060969	0	0.0196249	2.55392	6	14	1713	10208	0.144185
	Biological process	hepaticobiliary system development	GO:0061008	5	0.0196249	2.55392	6	14	1713	10208	0.144185
	Biological process	zinc ion homeostasis	GO:0055069	10	0.0196249	2.55392	6	14	1713	10208	0.144185
	Biological process	small molecule biosynthetic process	GO:0044283	4	0.0198898	1.19606	113	563	1713	10208	0.143597
	Biological process	systemic acquired resistance	GO:0009627	7	0.0199058	1.52148	24	94	1713	10208	0.143437
	Biological process	cell development	GO:0048468	4	0.020135	1.23242	85	411	1713	10208	0.14481
	Biological process	regulation of cellular localization	GO:0060341	5	0.0202902	1.50483	25	99	1713	10208	0.145646
	Biological process	induced systemic resistance	GO:0009682	8	0.0204476	1.98638	10	30	1713	10208	0.146495
	Biological process	cell tip growth	GO:0009932	6	0.0210465	1.46365	28	114	1713	10208	0.150499
	Biological process	calcium-mediated signaling	GO:0019722	8	0.0212759	2.06278	9	26	1713	10208	0.151849
	Biological process	RNA-dependent DNA biosynthetic process	GO:0006278	9	0.0212759	2.06278	9	26	1713	10208	0.151849
	Biological process	sulfur compound transport	GO:0072348	5	0.0212759	2.06278	9	26	1713	10208	0.151849
	Biological process	pollen sperm cell differentiation	GO:0048235	5	0.0212759	2.06278	9	26	1713	10208	0.151849
	Biological process	transmembrane receptor protein serine/threonine kinase signaling pathway	GO:0007178	8	0.0212805	1.44173	30	124	1713	10208	0.150734
	Biological process	adaxial/abaxial axis specification	GO:0009943	5	0.0212814	2.31744	7	18	1713	10208	0.150455
	Biological process	enzyme linked receptor protein signaling pathway	GO:0007167	7	0.0213244	1.41476	33	139	1713	10208	0.150475
	Biological process	defense response to fungus	GO:0050832	7	0.0214412	1.26998	65	305	1713	10208	0.151015
	Biological process	RNA phosphodiester bond hydrolysis, exonucleolytic	GO:0090503	9	0.0216596	2.16696	8	22	1713	10208	0.152268
	Biological process	response to symbiotic fungus	GO:0009610	7	0.0216596	2.16696	8	22	1713	10208	0.152268
	Biological process	regulation of vesicle-mediated transport	GO:0060627	6	0.0224051	1.5947	19	71	1713	10208	0.15692
	Biological process	multi-organism reproductive process	GO:0044703	3	0.0225765	1.33068	46	206	1713	10208	0.157825
	Biological process	negative regulation of intracellular signal transduction	GO:1902532	8	0.0227798	1.73808	14	48	1713	10208	0.15895
	Biological process	small molecule metabolic process	GO:0044281	3	0.0233779	1.12352	227	1204	1713	10208	0.16282
	Biological process	cytokinesis by cell plate formation	GO:0000911	5	0.0236879	1.63396	17	62	1713	10208	0.164673
	Biological process	regulation of response to water deprivation	GO:2000070	6	0.0246249	1.68655	15	53	1713	10208	0.170869
	Biological process	regulation of lipid biosynthetic process	GO:0046890	7	0.0249217	1.76065	13	44	1713	10208	0.17261
	Biological process	sesquiterpenoid metabolic process	GO:0006714	8	0.0249217	1.76065	13	44	1713	10208	0.17261
	Biological process	deoxyribonucleoside monophosphate metabolic process	GO:0009162	9	0.0251259	2.7087	5	11	1713	10208	0.173382
	Biological process	pollen tube reception	GO:0010483	3	0.0251259	2.7087	5	11	1713	10208	0.173382
	Biological process	positive regulation of biosynthetic process	GO:0009891	6	0.0252069	1.1941	105	524	1713	10208	0.173303
	Biological process	maturation of 5.8S rRNA	GO:0000460	11	0.025769	1.9223	10	31	1713	10208	0.176843
	Biological process	regulation of flavonoid biosynthetic process	GO:0009962	6	0.025769	1.9223	10	31	1713	10208	0.176843
	Biological process	ribonucleoside monophosphate metabolic process	GO:0009161	9	0.0259308	1.46167	26	106	1713	10208	0.177304
	Biological process	hormone transport	GO:0009914	5	0.0261801	1.43841	28	116	1713	10208	0.178683
	Biological process	anatomical structure arrangement	GO:0048532	3	0.0261987	1.6439	16	58	1713	10208	0.178485
	Biological process	establishment of organelle localization	GO:0051656	5	0.0272704	1.52612	21	82	1713	10208	0.185448
	Biological process	regulation of lipid metabolic process	GO:0019216	6	0.0275294	1.60802	17	63	1713	10208	0.186871
	Biological process	epidermis development	GO:0008544	5	0.0281596	2.38365	6	15	1713	10208	0.157015
	Biological process	epidermal cell differentiation	GO:0009913	6	0.0281596	2.38365	6	15	1713	10208	0.157015
	Biological process	regulation of protein binding	GO:0043393	5	0.0281596	2.38365	6	15	1713	10208	0.157015
	Biological process	nuclear RNA surveillance	GO:0071027	10	0.0281596	2.38365	6	15	1713	10208	0.157015
	Biological process	DNA replication, synthesis of RNA primer	GO:0006269	9	0.0281596	2.38365	6	15	1713	10208	0.157015
	Biological process	neurotransmitter biosynthetic process	GO:0042136	6	0.0284517	2.07274	8	23	1713	10208	0.157472
	Biological process	xylan biosynthetic process	GO:0045492	10	0.0284517	2.07274	8	23	1713	10208	0.157472
	Biological process	nucleotide metabolic process	GO:0009117	8	0.0285676	1.28205	54	251	1713	10208	0.157648
	Biological process	negative regulation of kinase activity	GO:0033673	10	0.0289309	2.19547	7	19	1713	10208	0.159418
	Biological process	negative regulation of DNA-dependent DNA replication	GO:2000104	10	0.0289309	2.19547	7	19	1713	10208	0.159418
	Biological process	protein localization to chromosome	GO:0034502	7	0.0289309	2.19547	7	19	1713	10208	0.159418
	Biological process	negative regulation of protein kinase activity	GO:0006469	11	0.0289309	2.19547	7	19	1713	10208	0.159418
	Biological process	negative regulation of leaf senescence	GO:1900056	6	0.0289309	2.19547	7	19	1713	10208	0.159418
	Biological process	negative regulation of DNA replication	GO:0008156	9	0.0289309	2.19547	7	19	1713	10208	0.159418
	Biological process	positive regulation of cell differentiation	GO:0045597	6	0.0295784	1.82085	11	36	1713	10208	0.16156
	Biological process	carboxylic acid biosynthetic process	GO:0046394	7	0.029848	1.2085	87	429	1713	10208	0.162796
	Biological process	positive regulation of multicellular organismal process	GO:0051240	5	0.0304782	1.32425	42	189	1713	10208	0.165991
	Biological process	negative regulation of response to alcohol	GO:1901420	6	0.0305273	1.61604	16	59	1713	10208	0.166017
	Biological process	negative regulation of abscisic acid-activated signaling pathway	GO:0009788	8	0.0305273	1.61604	16	59	1713	10208	0.166017
	Biological process	negative regulation of cellular response to alcohol	GO:1905958	7	0.0305273	1.61604	16	59	1713	10208	0.166017
	Biological process	nucleoside phosphate metabolic process	GO:0006753	7	0.0306127	1.27696	54	252	1713	10208	0.16576
	Biological process	regulation of developmental process	GO:0050793	4	0.0306212	1.14515	157	817	1713	10208	0.165567
	Biological process	organic acid biosynthetic process	GO:0016053	5	0.0314494	1.20569	87	430	1713	10208	0.166207
	Biological process	post-embryonic plant morphogenesis	GO:0090698	4	0.0324498	1.31407	43	195	1713	10208	0.171253
	Biological process	mitotic cell cycle process	GO:1903047	4	0.0336451	1.25568	59	280	1713	10208	0.177311
	Biological process	regulation of intracellular signal transduction	GO:1902531	7	0.0343039	1.36564	33	144	1713	10208	0.180529
	Biological process	negative regulation of transferase activity	GO:0051348	6	0.0344036	1.91544	9	28	1713	10208	0.1808
	Biological process	positive regulation of immune system process	GO:0002684	5	0.0355924	1.45809	23	94	1713	10208	0.186785
	Biological process	purine ribonucleotide metabolic process	GO:0009150	10	0.0356074	1.33629	37	165	1713	10208	0.186603
	Biological process	immune effector process	GO:0002252	3	0.0357592	1.44464	24	99	1713	10208	0.187136
	Biological process	positive regulation of post-embryonic development	GO:0048582	7	0.0358331	1.42145	26	109	1713	10208	0.187262
	Biological process	cellulose metabolic process	GO:0030243	9	0.0359126	1.77164	11	37	1713	10208	0.187416
	Biological process	phosphatidylinositol biosynthetic process	GO:0006661	9	0.0359126	1.77164	11	37	1713	10208	0.187416
	Biological process	regulation of cellular metabolic process	GO:0031323	5	0.0359474	1.07845	390	2155	1713	10208	0.187076
	Biological process	ketone biosynthetic process	GO:0042181	5	0.0365809	1.98638	8	24	1713	10208	0.183984
	Biological process	abscisic acid-activated signaling pathway	GO:0009738	7	0.0369668	1.28268	48	223	1713	10208	0.185676
	Biological process	positive regulation of transmembrane transport	GO:0034764	7	0.0372417	2.48297	5	12	1713	10208	0.186807
	Biological process	protein monoubiquitination	GO:0006513	11	0.0372417	2.48297	5	12	1713	10208	0.186807
	Biological process	ubiquinone metabolic process	GO:0006743	6	0.0372417	2.48297	5	12	1713	10208	0.186807
	Biological process	ubiquinone biosynthetic process	GO:0006744	7	0.0372417	2.48297	5	12	1713	10208	0.186807
	Biological process	ncRNA metabolic process	GO:0034660	8	0.0372468	1.22794	68	330	1713	10208	0.185837
	Biological process	response to radiation	GO:0009314	4	0.0381723	1.15061	134	694	1713	10208	0.190202
	Biological process	histone deacetylation	GO:0016575	10	0.038239	2.0857	7	20	1713	10208	0.190281
	Biological process	short-day photoperiodism	GO:0048572	7	0.038239	2.0857	7	20	1713	10208	0.190281
	Biological process	short-day photoperiodism, flowering	GO:0048575	8	0.038239	2.0857	7	20	1713	10208	0.190281
	Biological process	plant epidermal cell differentiation	GO:0090627	5	0.0383211	1.36839	31	135	1713	10208	0.189933
	Biological process	response to hormone	GO:0009725	5	0.0383962	1.09509	283	1540	1713	10208	0.190054
	Biological process	maintenance of plant organ identity	GO:0090700	7	0.0388178	2.23468	6	16	1713	10208	0.191887
	Biological process	anterograde trans-synaptic signaling	GO:0098916	7	0.0388178	2.23468	6	16	1713	10208	0.191887
	Biological process	trans-synaptic signaling	GO:0099537	6	0.0388178	2.23468	6	16	1713	10208	0.191887
	Biological process	synaptic signaling	GO:0099536	5	0.0388178	2.23468	6	16	1713	10208	0.191887
	Biological process	dehiscence	GO:0009900	4	0.0388178	2.23468	6	16	1713	10208	0.191887
	Biological process	flavone metabolic process	GO:0051552	5	0.0388178	2.23468	6	16	1713	10208	0.191887
	Biological process	flavone biosynthetic process	GO:0051553	6	0.0388178	2.23468	6	16	1713	10208	0.191887
	Biological process	flavonol metabolic process	GO:0051554	6	0.0388178	2.23468	6	16	1713	10208	0.191887
	Biological process	flavonol biosynthetic process	GO:0051555	7	0.0388178	2.23468	6	16	1713	10208	0.191887
	Biological process	cellular response to growth factor stimulus	GO:0071363	6	0.0388178	2.23468	6	16	1713	10208	0.191887
	Biological process	rRNA-containing ribonucleoprotein complex export from nucleus	GO:0071428	10	0.0388178	2.23468	6	16	1713	10208	0.191887
	Biological process	rRNA 3'-end processing	GO:0031125	11	0.0388178	2.23468	6	16	1713	10208	0.191887
	Biological process	chemical synaptic transmission	GO:0007268	8	0.0388178	2.23468	6	16	1713	10208	0.191887
	Biological process	maintenance of floral organ identity	GO:0048497	8	0.0388178	2.23468	6	16	1713	10208	0.191887
	Biological process	protein transmembrane transport	GO:0071806	7	0.0388958	1.48978	20	80	1713	10208	0.188786
	Biological process	cellular response to heat	GO:0034605	6	0.0393194	1.5962	15	56	1713	10208	0.190595
	Biological process	regulation of biological process	GO:0050789	3	0.0403891	1.0493	695	3947	1713	10208	0.195527
	Biological process	aromatic amino acid family metabolic process	GO:0009072	8	0.0407282	1.56305	16	61	1713	10208	0.196914
	Biological process	amino acid activation	GO:0043038	8	0.0407282	1.56305	16	61	1713	10208	0.196914
	Biological process	tRNA aminoacylation	GO:0043039	10	0.0407282	1.56305	16	61	1713	10208	0.196914
	Biological process	obsolete coenzyme biosynthetic process	GO:0009108	0	0.0409216	1.34693	33	146	1713	10208	0.197086
	Biological process	response to organic substance	GO:0010033	4	0.0410572	1.08151	349	1923	1713	10208	0.197486
	Biological process	regulation of response to salt stress	GO:1901000	7	0.0416779	1.64827	13	47	1713	10208	0.200214
	Biological process	cellular response to organonitrogen compound	GO:0071417	6	0.0416779	1.64827	13	47	1713	10208	0.200214
	Biological process	mitotic cytokinetic process	GO:1902410	5	0.0418402	1.53493	17	66	1713	10208	0.20048
	Biological process	cytokinetic process	GO:0032506	4	0.0418402	1.53493	17	66	1713	10208	0.20048
	Biological process	lateral root development	GO:0048527	7	0.0419377	1.35833	31	136	1713	10208	0.200434
	Biological process	nucleotide-sugar transmembrane transport	GO:0015780	7	0.0426969	1.84939	9	29	1713	10208	0.203803
	Biological process	cellular response to starvation	GO:0009267	7	0.0428356	1.37155	29	126	1713	10208	0.204205
	Biological process	tissue development	GO:0009888	4	0.0431617	1.15017	127	658	1713	10208	0.205498
	Biological process	ribonucleoside monophosphate biosynthetic process	GO:0009156	10	0.0433397	1.48978	19	76	1713	10208	0.206084
	Biological process	maintenance of cell number	GO:0098727	3	0.0437452	1.60438	14	52	1713	10208	0.207748
	Biological process	stem cell population maintenance	GO:0019827	4	0.0437452	1.60438	14	52	1713	10208	0.207748
	Biological process	nucleoside diphosphate phosphorylation	GO:0006165	9	0.0437452	1.60438	14	52	1713	10208	0.207748
	Biological process	regulation of immune system process	GO:0002682	4	0.0438119	1.30565	39	178	1713	10208	0.207277
	Biological process	vitamin metabolic process	GO:0006766	4	0.0440906	1.45514	21	86	1713	10208	0.208332
	Biological process	biological regulation	GO:0065007	2	0.044627	1.04373	771	4402	1713	10208	0.210601
	Biological process	positive regulation of intracellular protein transport	GO:0090316	9	0.0461359	1.90692	8	25	1713	10208	0.217448
	Biological process	cellular response to biotic stimulus	GO:0071216	4	0.0461359	1.90692	8	25	1713	10208	0.217448
	Biological process	regulation of pollen tube growth	GO:0080092	8	0.0461359	1.90692	8	25	1713	10208	0.217448
	Biological process	signaling	GO:0023052	2	0.0461442	1.09638	255	1386	1713	10208	0.21667
	Biological process	metal ion transport	GO:0030001	7	0.0465099	1.2572	50	237	1713	10208	0.218114
	Biological process	indole-containing compound biosynthetic process	GO:0042435	6	0.0466552	1.53784	16	62	1713	10208	0.218521
	Biological process	generation of neurons	GO:0048699	6	0.0466552	1.53784	16	62	1713	10208	0.218521
	Biological process	cell surface receptor signaling pathway	GO:0007166	6	0.047409	1.26908	46	216	1713	10208	0.221498
	Biological process	cell junction organization	GO:0034330	5	0.0475263	1.75269	10	34	1713	10208	0.22177
	Biological process	protein targeting to membrane	GO:0006612	9	0.0475263	1.75269	10	34	1713	10208	0.22177
	Biological process	localization	GO:0051179	2	0.0482606	1.07663	357	1976	1713	10208	0.224637
	Biological process	exocytosis	GO:0006887	7	0.0483318	1.48978	18	72	1713	10208	0.224689
	Biological process	positive regulation of cellular catabolic process	GO:0031331	7	0.0486899	1.39232	25	107	1713	10208	0.226073
	Biological process	positive regulation of innate immune response	GO:0045089	8	0.0488217	1.47044	19	77	1713	10208	0.226405
	Biological process	purine nucleotide metabolic process	GO:0006163	9	0.0490389	1.30466	37	169	1713	10208	0.224084
	Biological process	vitamin biosynthetic process	GO:0009110	5	0.0491255	1.45345	20	82	1713	10208	0.224206
	Biological process	plant-type cell wall modification	GO:0009827	8	0.0493097	1.98638	7	21	1713	10208	0.224773
	Biological process	negative regulation of leaf development	GO:1905622	6	0.0493097	1.98638	7	21	1713	10208	0.224773
	Biological process	phosphatidylinositol phosphate biosynthetic process	GO:0046854	10	0.0493097	1.98638	7	21	1713	10208	0.224773
	Biological process	protein deacetylation	GO:0006476	9	0.0493097	1.98638	7	21	1713	10208	0.224773
	Biological process	positive regulation of defense response to bacterium	GO:1900426	8	0.0493097	1.98638	7	21	1713	10208	0.224773
Proximal	Molecular function	quercetin 3-O-glucosyltransferase activity	GO:0080043	8	2.5576e-06	4.12932	15	85	378	8845	0.00124555
	Molecular function	quercetin 7-O-glucosyltransferase activity	GO:0080044	8	2.5576e-06	4.12932	15	85	378	8845	0.00124555
	Molecular function	cytokinin 9-beta-glucosyltransferase activity	GO:0080062	8	2.11051e-05	9.35979	6	15	378	8845	0.00342606
	Molecular function	salicylic acid glucosyltransferase (glucoside-forming) activity	GO:0052640	8	2.11051e-05	9.35979	6	15	378	8845	0.00342606
	Molecular function	cytokinin 7-beta-glucosyltransferase activity	GO:0047807	8	2.11051e-05	9.35979	6	15	378	8845	0.00342606
	Molecular function	nicotinate-N-glucosyltransferase activity	GO:0050139	8	2.11051e-05	9.35979	6	15	378	8845	0.00342606
	Molecular function	UDP-glucosyltransferase activity	GO:0035251	7	2.92408e-05	3.10774	17	128	378	8845	0.00203433
	Molecular function	peptide-lysine-N-acetyltransferase activity	GO:0061733	9	7.01666e-05	7.79982	6	18	378	8845	0.00427139
	Molecular function	histone acetyltransferase activity	GO:0004402	10	7.01666e-05	7.79982	6	18	378	8845	0.00427139
	Molecular function	UDP-glycosyltransferase activity	GO:0008194	5	8.78261e-05	2.58558	20	181	378	8845	0.00427713
	Molecular function	peptide N-acetyltransferase activity	GO:0034212	8	0.000136214	7.01984	6	20	378	8845	0.00603055
	Molecular function	histone binding	GO:0042393	4	0.000281486	2.92493	14	112	378	8845	0.0114236
	Molecular function	glucosyltransferase activity	GO:0046527	6	0.00054097	2.4555	17	162	378	8845	0.0202656
	Molecular function	beta-glucosidase activity	GO:0008422	7	0.000717739	3.63095	9	58	378	8845	0.0249671
	Molecular function	lyase activity	GO:0016829	3	0.000795679	2.2454	19	198	378	8845	0.0258331
	Molecular function	hydrolase activity, hydrolyzing O-glycosyl compounds	GO:0004553	5	0.00101338	2.20094	19	202	378	8845	0.0274177
	Molecular function	N-acetyltransferase activity	GO:0008080	7	0.00120468	4.84127	6	29	378	8845	0.0308779
	Molecular function	carbon-nitrogen lyase activity	GO:0016840	4	0.00126419	5.84987	5	20	378	8845	0.0307831
	Molecular function	oxidoreductase activity, acting on diphenols and related substances as donors, oxygen as acceptor	GO:0016682	5	0.00145247	4.67989	6	30	378	8845	0.0336834
	Molecular function	hormone receptor binding	GO:0051427	5	0.00200119	5.31806	5	22	378	8845	0.0389832
	Molecular function	nuclear receptor binding	GO:0016922	7	0.00200119	5.31806	5	22	378	8845	0.0389832
	Molecular function	endopeptidase inhibitor activity	GO:0004866	6	0.0020952	3.80922	7	43	378	8845	0.0377911
	Molecular function	oxidoreductase activity, acting on peroxide as acceptor	GO:0016684	4	0.0022818	3.09699	9	68	378	8845	0.039687
	Molecular function	peroxidase activity	GO:0004601	5	0.0022818	3.09699	9	68	378	8845	0.039687
	Molecular function	catalytic activity	GO:0003824	2	0.00232512	1.12047	249	5200	378	8845	0.0377444
	Molecular function	peptidase inhibitor activity	GO:0030414	5	0.002402	3.72264	7	44	378	8845	0.0354477
	Molecular function	oxidoreductase activity, acting on diphenols and related substances as donors	GO:0016679	4	0.00243167	4.25445	6	33	378	8845	0.0348301
	Molecular function	hydrolase activity, acting on glycosyl bonds	GO:0016798	4	0.0027344	2.02086	19	220	378	8845	0.0380472
	Molecular function	endopeptidase regulator activity	GO:0061135	5	0.00274227	3.63992	7	45	378	8845	0.0370968
	Molecular function	ubiquitin conjugating enzyme binding	GO:0031624	6	0.00284841	4.12932	6	34	378	8845	0.0374913
	Molecular function	glucosidase activity	GO:0015926	6	0.00308209	2.96613	9	71	378	8845	0.0394994
	Molecular function	peptidase regulator activity	GO:0061134	4	0.00353257	3.48503	7	47	378	8845	0.0441119
	Molecular function	monooxygenase activity	GO:0004497	4	0.00360636	2.01527	18	209	378	8845	0.0439075
	Molecular function	cysteine-type endopeptidase activity	GO:0004197	6	0.0037724	3.11993	8	60	378	8845	0.0448088
	Molecular function	ubiquitin-like protein conjugating enzyme binding	GO:0044390	5	0.00577531	3.59992	6	39	378	8845	0.054088
	Molecular function	damaged DNA binding	GO:0003684	6	0.0060514	4.17848	5	28	378	8845	0.0556044
	Molecular function	antioxidant activity	GO:0016209	2	0.00673153	2.36141	11	109	378	8845	0.0596046
	Molecular function	serine-type peptidase activity	GO:0008236	5	0.00695749	3.0905	7	53	378	8845	0.0605053
	Molecular function	serine hydrolase activity	GO:0017171	4	0.00695749	3.0905	7	53	378	8845	0.0605053
	Molecular function	molecular transducer activity	GO:0060089	2	0.00809529	1.90331	17	209	378	8845	0.0657068
	Molecular function	hydroxycinnamoyltransferase activity	GO:0050734	6	0.00818286	3.89991	5	30	378	8845	0.0653288
	Molecular function	hexosyltransferase activity	GO:0016758	5	0.0120856	1.7269	20	271	378	8845	0.0840815
	Molecular function	signaling receptor activity	GO:0038023	3	0.018453	1.86132	14	176	378	8845	0.113755
	Molecular function	N-acyltransferase activity	GO:0016410	6	0.019013	2.80794	6	50	378	8845	0.115742
	Molecular function	catalytic activity, acting on a protein	GO:0140096	3	0.0193285	1.23791	82	1550	378	8845	0.11621
	Molecular function	solute:cation symporter activity	GO:0015294	7	0.0219632	2.48176	7	66	378	8845	0.127334
	Molecular function	oxidoreductase activity	GO:0016491	3	0.0222806	1.33552	48	841	378	8845	0.127655
	Molecular function	ubiquitin protein ligase binding	GO:0031625	6	0.0236591	2.44472	7	67	378	8845	0.132436
	Molecular function	symporter activity	GO:0015293	6	0.0236591	2.44472	7	67	378	8845	0.132436
	Molecular function	glucose transmembrane transporter activity	GO:0005355	8	0.024199	2.99993	5	39	378	8845	0.132415
	Molecular function	hexose transmembrane transporter activity	GO:0015149	7	0.024199	2.99993	5	39	378	8845	0.132415
	Molecular function	peptidase activity	GO:0008233	4	0.0247246	1.62853	19	273	378	8845	0.124133
	Molecular function	ubiquitin-like protein ligase binding	GO:0044389	5	0.025443	2.40877	7	68	378	8845	0.126436
	Molecular function	monosaccharide transmembrane transporter activity	GO:0015145	6	0.0267194	2.92493	5	40	378	8845	0.128835
	Molecular function	sugar transmembrane transporter activity	GO:0051119	5	0.0273169	2.37386	7	69	378	8845	0.130425
	Molecular function	cysteine-type peptidase activity	GO:0008234	5	0.0283557	2.2023	8	85	378	8845	0.13407
	Molecular function	exopeptidase activity	GO:0008238	5	0.0314323	2.50709	6	56	378	8845	0.14441
	Molecular function	oxidoreductase activity, acting on paired donors, with incorporation or reduction of molecular oxygen, NAD(P)H as one donor, and incorporation of one atom of oxygen	GO:0016709	5	0.0317114	2.04461	9	103	378	8845	0.144331
	Molecular function	carbohydrate:proton symporter activity	GO:0005351	9	0.0352594	2.72087	5	43	378	8845	0.149316
	Molecular function	carbohydrate:cation symporter activity	GO:0005402	8	0.0352594	2.72087	5	43	378	8845	0.149316
	Molecular function	carbon-carbon lyase activity	GO:0016830	4	0.0357458	2.24378	7	73	378	8845	0.148788
	Molecular function	acyltransferase activity	GO:0016746	4	0.0368037	1.604	17	248	378	8845	0.151893
	Molecular function	endopeptidase activity	GO:0004175	5	0.0368329	1.73825	13	175	378	8845	0.150736
	Molecular function	transmembrane signaling receptor activity	GO:0004888	4	0.037145	1.83853	11	140	378	8845	0.150747
	Molecular function	glycosyltransferase activity	GO:0016757	4	0.0395659	1.5244	20	307	378	8845	0.157939
	Molecular function	metal ion transmembrane transporter activity	GO:0046873	7	0.0445895	1.73329	12	162	378	8845	0.167039
	Molecular function	inorganic cation transmembrane transporter activity	GO:0022890	6	0.0458217	1.51737	19	293	378	8845	0.170345
	Cellular component	external encapsulating structure	GO:0030312	3	8.34797e-09	2.23958	56	576	449	10343	2.279e-06
	Cellular component	chromosome	GO:0005694	6	2.02192e-08	2.33695	49	483	449	10343	2.75993e-06
	Cellular component	cell wall	GO:0005618	4	3.03238e-08	2.19775	54	566	449	10343	2.75947e-06
	Cellular component	nucleosome	GO:0000786	4	4.12709e-08	5.57314	15	62	449	10343	2.81674e-06
	Cellular component	DNA packaging complex	GO:0044815	3	8.15706e-08	5.31592	15	65	449	10343	4.45375e-06
	Cellular component	chromatin	GO:0000785	3	4.16412e-07	2.87945	28	224	449	10343	1.89467e-05
	Cellular component	nuclear chromosome	GO:0000228	7	5.21367e-07	2.67455	31	267	449	10343	2.03333e-05
	Cellular component	plant-type cell wall	GO:0009505	5	7.83799e-07	2.62538	31	272	449	10343	2.67471e-05
	Cellular component	obsolete nuclear chromosome part	GO:0044454	0	1.72778e-06	2.63005	29	254	449	10343	5.24092e-05
	Cellular component	protein-DNA complex	GO:0032993	3	9.5339e-06	3.54394	16	104	449	10343	0.000260276
	Cellular component	obsolete extracellular region part	GO:0044421	0	4.78391e-05	3.12348	16	118	449	10343	0.00108834
	Cellular component	extracellular space	GO:0005615	3	0.00016906	3.07142	14	105	449	10343	0.00355026
	Cellular component	extracellular region	GO:0005576	3	0.000275349	1.9052	33	399	449	10343	0.0053693
	Cellular component	obsolete chromosomal part	GO:0044427	0	0.000283978	1.92465	32	383	449	10343	0.00516841
	Cellular component	vacuole	GO:0005773	6	0.000992215	1.53958	53	793	449	10343	0.0169297
	Cellular component	cell periphery	GO:0071944	3	0.00102301	1.2578	140	2564	449	10343	0.0164283
	Cellular component	condensed nuclear chromosome	GO:0000794	8	0.0146873	2.68749	7	60	449	10343	0.182256
	Cellular component	vacuolar membrane	GO:0005774	6	0.0440192	1.40217	28	460	449	10343	0.364159
	Cellular component	ubiquitin ligase complex	GO:0000151	5	0.0444551	1.69188	13	177	449	10343	0.356948
	Biological process	protein-DNA complex assembly	GO:0065004	8	2.17248e-07	3.67232	21	138	423	10208	0.000397564
	Biological process	nucleosome assembly	GO:0006334	9	3.97101e-07	4.76297	15	76	423	10208	0.000363347
	Biological process	response to bacterium	GO:0009617	6	4.89463e-07	2.19385	45	495	423	10208	0.000298573
	Biological process	defense response to bacterium	GO:0042742	7	6.50758e-07	2.36348	38	388	423	10208	0.000297722
	Biological process	response to other organism	GO:0051707	5	7.14057e-07	1.73663	77	1070	423	10208	0.000261345
	Biological process	response to external biotic stimulus	GO:0043207	4	8.58836e-07	1.72855	77	1075	423	10208	0.000261945
	Biological process	response to biotic stimulus	GO:0009607	3	9.24173e-07	1.72534	77	1077	423	10208	0.000241605
	Biological process	protein-DNA complex subunit organization	GO:0071824	6	1.25829e-06	3.31229	21	153	423	10208	0.000287833
	Biological process	glycoside metabolic process	GO:0016137	6	2.23548e-06	6.35063	10	38	423	10208	0.000454548
	Biological process	biological process involved in interspecies interaction between organisms	GO:0044419	2	3.07381e-06	1.67254	77	1111	423	10208	0.000468756
	Biological process	chromatin assembly	GO:0031497	7	3.75958e-06	4.02206	15	90	423	10208	0.000529233
	Biological process	nucleosome organization	GO:0034728	7	4.33382e-06	3.97787	15	91	423	10208	0.000566492
	Biological process	chromatin assembly or disassembly	GO:0006333	6	9.73866e-06	3.73181	15	97	423	10208	0.00118812
	Biological process	carbohydrate derivative catabolic process	GO:1901136	5	1.20008e-05	4.45521	12	65	423	10208	0.00137259
	Biological process	glycoside catabolic process	GO:0016139	7	1.21689e-05	6.89497	8	28	423	10208	0.00130995
	Biological process	DNA packaging	GO:0006323	8	1.42281e-05	3.61986	15	100	423	10208	0.00137039
	Biological process	flavonoid catabolic process	GO:0046275	5	1.77813e-05	9.65296	6	15	423	10208	0.00162699
	Biological process	anthocyanin-containing compound catabolic process	GO:0046284	8	1.77813e-05	9.65296	6	15	423	10208	0.00162699
	Biological process	regulation of anthocyanin catabolic process	GO:1900000	7	1.77813e-05	9.65296	6	15	423	10208	0.00162699
	Biological process	multi-organism process	GO:0051704	2	3.58068e-05	1.52057	85	1349	423	10208	0.00284897
	Biological process	abscisic acid-activated signaling pathway involved in stomatal movement	GO:1901527	8	4.09611e-05	8.51731	6	17	423	10208	0.00299835
	Biological process	heterochromatin organization	GO:0070828	6	4.57234e-05	3.13917	16	123	423	10208	0.00321822
	Biological process	heterochromatin assembly	GO:0031507	9	4.57234e-05	3.13917	16	123	423	10208	0.00321822
	Biological process	chromatin organization	GO:0006325	5	5.34806e-05	1.93655	39	486	423	10208	0.00349534
	Biological process	anthocyanin-containing compound metabolic process	GO:0046283	5	7.43861e-05	4.02206	11	66	423	10208	0.00469402
	Biological process	DNA conformation change	GO:0071103	7	7.82524e-05	2.78451	18	156	423	10208	0.0047734
	Biological process	regulation of anthocyanin metabolic process	GO:0031537	6	8.84967e-05	5.36275	8	36	423	10208	0.00522416
	Biological process	defense response	GO:0006952	4	9.15728e-05	1.61578	62	926	423	10208	0.00523682
	Biological process	glycosyl compound metabolic process	GO:1901657	5	9.24327e-05	2.74926	18	158	423	10208	0.00512582
	Biological process	negative regulation of gene expression, epigenetic	GO:0045814	8	9.87027e-05	2.94747	16	131	423	10208	0.00531253
	Biological process	response to external stimulus	GO:0009605	3	0.000141747	1.46309	85	1402	423	10208	0.00741132
	Biological process	response to jasmonic acid	GO:0009753	7	0.00014492	2.32236	23	239	423	10208	0.00736676
	Biological process	response to organic cyclic compound	GO:0014070	5	0.000206303	1.91259	34	429	423	10208	0.0102036
	Biological process	response to fatty acid	GO:0070542	6	0.000222341	2.25628	23	246	423	10208	0.0107075
	Biological process	DNA integrity checkpoint signaling	GO:0031570	10	0.000232988	4.70876	8	41	423	10208	0.0109325
	Biological process	regulation of proteolysis	GO:0030162	7	0.000299708	2.68138	16	144	423	10208	0.0133772
	Biological process	chromatin remodeling	GO:0006338	6	0.000305023	2.78451	15	130	423	10208	0.0132903
	Biological process	response to oomycetes	GO:0002239	6	0.000319912	3.21765	12	90	423	10208	0.0136148
	Biological process	defense response to other organism	GO:0098542	6	0.000328262	1.6213	52	774	423	10208	0.0136527
	Biological process	DNA damage checkpoint signaling	GO:0000077	11	0.000334319	5.11899	7	33	423	10208	0.0135956
	Biological process	NAD(P)H dehydrogenase complex assembly	GO:0010275	8	0.000347935	6.0331	6	24	423	10208	0.0138418
	Biological process	cellular response to steroid hormone stimulus	GO:0071383	7	0.000353249	3.65642	10	66	423	10208	0.0137542
	Biological process	cellular response to ionizing radiation	GO:0071479	7	0.000356664	7.54137	5	16	423	10208	0.0135978
	Biological process	response to steroid hormone	GO:0048545	6	0.00040018	3.60185	10	67	423	10208	0.0149455
	Biological process	response to acid chemical	GO:0001101	4	0.000441253	1.4854	69	1121	423	10208	0.0161498
	Biological process	salicylic acid biosynthetic process	GO:0009697	9	0.000441977	5.79177	6	25	423	10208	0.0158592
	Biological process	glycosyl compound catabolic process	GO:1901658	6	0.000530757	4.19694	8	46	423	10208	0.0179868
	Biological process	phenol-containing compound biosynthetic process	GO:0046189	6	0.000530757	4.19694	8	46	423	10208	0.0179868
	Biological process	cellular response to water deprivation	GO:0042631	7	0.000713954	4.02206	8	48	423	10208	0.023331
	Biological process	cellular response to water stimulus	GO:0071462	6	0.000713954	4.02206	8	48	423	10208	0.023331
	Biological process	response to fungus	GO:0009620	6	0.0007999	1.83359	31	408	423	10208	0.0252382
	Biological process	defense response to fungus	GO:0050832	7	0.000878623	1.97806	25	305	423	10208	0.0272522
	Biological process	amine metabolic process	GO:0009308	5	0.000923875	2.86721	12	101	423	10208	0.0281782
	Biological process	signal transduction in response to DNA damage	GO:0042770	7	0.00097132	4.33145	7	39	423	10208	0.0291396
	Biological process	chromosome organization	GO:0051276	6	0.0011489	1.597	45	680	423	10208	0.0339111
	Biological process	antibiotic biosynthetic process	GO:0017000	5	0.00124327	4.82648	6	30	423	10208	0.036114
	Biological process	steroid hormone mediated signaling pathway	GO:0043401	7	0.00134617	3.34141	9	65	423	10208	0.0378999
	Biological process	response to salicylic acid	GO:0009751	6	0.0013678	2.20499	18	197	423	10208	0.0379253
	Biological process	response to lipid	GO:0033993	5	0.00149375	1.48387	57	927	423	10208	0.0407993
	Biological process	secondary metabolic process	GO:0019748	3	0.00206308	1.83463	26	342	423	10208	0.0503391
	Biological process	negative regulation of endopeptidase activity	GO:0010951	11	0.00225937	3.387	8	57	423	10208	0.0523372
	Biological process	histone acetylation	GO:0016573	12	0.0022829	3.10274	9	70	423	10208	0.0522214
	Biological process	response to toxic substance	GO:0009636	4	0.00230899	1.97191	21	257	423	10208	0.052166
	Biological process	negative regulation of peptidase activity	GO:0010466	10	0.00252822	3.32861	8	58	423	10208	0.0564226
	Biological process	negative regulation of cell cycle phase transition	GO:1901988	8	0.00260511	2.8391	10	85	423	10208	0.057438
	Biological process	benzene-containing compound metabolic process	GO:0042537	5	0.00260511	2.8391	10	85	423	10208	0.057438
	Biological process	response to hormone	GO:0009725	5	0.00274158	1.33198	85	1540	423	10208	0.0590247
	Biological process	cell cycle checkpoint signaling	GO:0000075	9	0.00305597	2.97523	9	73	423	10208	0.0628362
	Biological process	internal peptidyl-lysine acetylation	GO:0018393	11	0.00305597	2.97523	9	73	423	10208	0.0628362
	Biological process	peptidyl-lysine acetylation	GO:0018394	10	0.00305597	2.97523	9	73	423	10208	0.0628362
	Biological process	internal protein amino acid acetylation	GO:0006475	10	0.00305597	2.97523	9	73	423	10208	0.0628362
	Biological process	flavonoid metabolic process	GO:0009812	4	0.00330064	2.28279	14	148	423	10208	0.064948
	Biological process	pigment catabolic process	GO:0046149	4	0.00330688	4.02206	6	36	423	10208	0.0643787
	Biological process	cytokinin metabolic process	GO:0009690	7	0.00330688	4.02206	6	36	423	10208	0.0643787
	Biological process	response to endogenous stimulus	GO:0009719	3	0.00344057	1.31854	86	1574	423	10208	0.0649098
	Biological process	secondary metabolite biosynthetic process	GO:0044550	4	0.00347829	1.90519	21	266	423	10208	0.0649517
	Biological process	aromatic amino acid family metabolic process	GO:0009072	8	0.00348712	3.1649	8	61	423	10208	0.0644588
	Biological process	potassium ion homeostasis	GO:0055075	9	0.00381551	4.64084	5	26	423	10208	0.0684548
	Biological process	catabolic process	GO:0009056	3	0.00398779	1.3778	66	1156	423	10208	0.0708511
	Biological process	histone H4 acetylation	GO:0043967	13	0.00452618	4.46896	5	27	423	10208	0.0774104
	Biological process	protein acetylation	GO:0006473	9	0.00478859	2.78451	9	78	423	10208	0.0811401
	Biological process	organic substance catabolic process	GO:1901575	4	0.00537235	1.38559	60	1045	423	10208	0.0862403
	Biological process	obsolete gene silencing	GO:0016458	0	0.00611489	2.01103	16	192	423	10208	0.0973065
	Biological process	regulation of endopeptidase activity	GO:0052548	9	0.00622868	2.88148	8	67	423	10208	0.0982629
	Biological process	response to xenobiotic stimulus	GO:0009410	4	0.00627786	1.41016	53	907	423	10208	0.0981921
	Biological process	response to oxygen-containing compound	GO:1901700	4	0.00644506	1.29363	84	1567	423	10208	0.099953
	Biological process	regulation of defense response to fungus	GO:1900150	7	0.00656729	3.12827	7	54	423	10208	0.100993
	Biological process	cellular hormone metabolic process	GO:0034754	6	0.00681112	2.8391	8	68	423	10208	0.10387
	Biological process	protein acylation	GO:0043543	8	0.00720309	2.61676	9	83	423	10208	0.105453
	Biological process	induced systemic resistance	GO:0009682	8	0.00721679	4.02206	5	30	423	10208	0.104815
	Biological process	regulation of peptidase activity	GO:0052547	8	0.00743381	2.79796	8	69	423	10208	0.107117
	Biological process	cellular oxidant detoxification	GO:0098869	4	0.00754912	2.32856	11	114	423	10208	0.107929
	Biological process	cellular response to abiotic stimulus	GO:0071214	5	0.00777815	1.95999	16	197	423	10208	0.110341
	Biological process	cellular response to environmental stimulus	GO:0104004	4	0.00777815	1.95999	16	197	423	10208	0.110341
	Biological process	response to antibiotic	GO:0046677	4	0.00790782	1.77196	21	286	423	10208	0.110468
	Biological process	negative regulation of proteolysis	GO:0045861	9	0.00809844	2.75799	8	70	423	10208	0.112274
	Biological process	cellular protein-containing complex assembly	GO:0034622	7	0.00866828	1.5538	32	497	423	10208	0.11927
	Biological process	negative regulation of growth	GO:0045926	5	0.0088067	2.71914	8	71	423	10208	0.120271
	Biological process	cellular detoxification	GO:1990748	3	0.00911933	2.26886	11	117	423	10208	0.121813
	Biological process	macromolecule catabolic process	GO:0009057	5	0.00919267	1.44324	43	719	423	10208	0.121903
	Biological process	response to chemical	GO:0042221	3	0.0100652	1.17999	144	2945	423	10208	0.122796
	Biological process	cellular response to lipid	GO:0071396	6	0.0102794	1.56028	30	464	423	10208	0.124578
	Biological process	peptidyl-lysine modification	GO:0018205	9	0.0104876	1.99913	14	169	423	10208	0.126266
	Biological process	regulation of gene expression, epigenetic	GO:0040029	7	0.0108565	1.84798	17	222	423	10208	0.129853
	Biological process	regulation of response to biotic stimulus	GO:0002831	5	0.0111757	1.8835	16	205	423	10208	0.132802
	Biological process	iron ion transport	GO:0006826	9	0.0112399	3.1477	6	46	423	10208	0.132704
	Biological process	negative regulation of cell cycle process	GO:0010948	7	0.0115803	2.29832	10	105	423	10208	0.135846
	Biological process	protein autoubiquitination	GO:0051865	11	0.0124476	3.08073	6	47	423	10208	0.141485
	Biological process	response to wounding	GO:0009611	4	0.0131607	1.7434	19	263	423	10208	0.148668
	Biological process	aging	GO:0007568	3	0.0132656	1.84746	16	209	423	10208	0.148933
	Biological process	cytokinesis by cell plate formation	GO:0000911	5	0.0137618	2.72462	7	62	423	10208	0.153561
	Biological process	regulation of plant organ morphogenesis	GO:1905421	6	0.0138869	3.44748	5	35	423	10208	0.15309
	Biological process	negative regulation of reproductive process	GO:2000242	5	0.0151262	2.47512	8	78	423	10208	0.165754
	Biological process	detoxification	GO:0098754	2	0.0155768	2.0251	12	143	423	10208	0.169675
	Biological process	regulation of cell cycle phase transition	GO:1901987	7	0.0157042	2.19385	10	110	423	10208	0.170051
	Biological process	leaf senescence	GO:0010150	5	0.0159806	1.89805	14	178	423	10208	0.158937
	Biological process	protein maturation	GO:0051604	6	0.0162062	2.63948	7	64	423	10208	0.157752
	Biological process	negative regulation of cell cycle	GO:0045786	6	0.0176277	2.15468	10	112	423	10208	0.170681
	Biological process	cellular response to chemical stimulus	GO:0070887	4	0.0179892	1.25405	78	1501	423	10208	0.173264
	Biological process	mitotic cytokinetic process	GO:1902410	5	0.0189434	2.5595	7	66	423	10208	0.178693
	Biological process	cytokinetic process	GO:0032506	4	0.0189434	2.5595	7	66	423	10208	0.178693
	Biological process	response to stimulus	GO:0050896	2	0.0198929	1.10653	220	4798	423	10208	0.185735
	Biological process	regulation of response to external stimulus	GO:0032101	5	0.0206055	1.75508	16	220	423	10208	0.191411
	Biological process	plant organ senescence	GO:0090693	4	0.020717	1.83616	14	184	423	10208	0.191476
	Biological process	cell wall organization	GO:0071555	6	0.020717	1.83616	14	184	423	10208	0.191476
	Biological process	phenylpropanoid biosynthetic process	GO:0009699	6	0.0208777	1.94355	12	149	423	10208	0.191031
	Biological process	response to stress	GO:0006950	3	0.0209545	1.17375	125	2570	423	10208	0.19078
	Biological process	phenol-containing compound metabolic process	GO:0018958	5	0.0213108	2.32601	8	83	423	10208	0.190238
	Biological process	negative regulation of transcription, DNA-templated	GO:0045892	11	0.0213852	1.68365	18	258	423	10208	0.189976
	Biological process	cellular response to toxic substance	GO:0097237	5	0.0221162	1.99591	11	133	423	10208	0.19552
	Biological process	cellular response to organic cyclic compound	GO:0071407	6	0.0224529	1.77444	15	204	423	10208	0.196597
	Biological process	cell fate specification	GO:0001708	4	0.0235348	2.68138	6	54	423	10208	0.191416
	Biological process	polysaccharide catabolic process	GO:0000272	6	0.0236327	2.44821	7	69	423	10208	0.191362
	Biological process	diterpenoid metabolic process	GO:0016101	8	0.0236327	2.44821	7	69	423	10208	0.191362
	Biological process	glucose transmembrane transport	GO:1904659	10	0.0238009	3.01655	5	40	423	10208	0.191033
	Biological process	hexose transmembrane transport	GO:0008645	9	0.0238009	3.01655	5	40	423	10208	0.191033
	Biological process	glucose import	GO:0046323	11	0.0238009	3.01655	5	40	423	10208	0.191033
	Biological process	morphogenesis of a branching structure	GO:0001763	4	0.0238009	3.01655	5	40	423	10208	0.191033
	Biological process	secondary shoot formation	GO:0010223	6	0.0238009	3.01655	5	40	423	10208	0.191033
	Biological process	shoot axis formation	GO:0010346	5	0.0238009	3.01655	5	40	423	10208	0.191033
	Biological process	negative regulation of hydrolase activity	GO:0051346	6	0.0242249	2.27128	8	85	423	10208	0.189451
	Biological process	salicylic acid metabolic process	GO:0009696	8	0.0255271	2.63262	6	55	423	10208	0.198785
	Biological process	regulation of defense response to bacterium	GO:1900424	7	0.0255271	2.63262	6	55	423	10208	0.198785
	Biological process	monosaccharide transmembrane transport	GO:0015749	8	0.0262155	2.94297	5	41	423	10208	0.202424
	Biological process	phenylpropanoid metabolic process	GO:0009698	5	0.0286348	1.85634	12	156	423	10208	0.212152
	Biological process	negative regulation of RNA biosynthetic process	GO:1902679	9	0.0288027	1.6032	19	286	423	10208	0.212536
	Biological process	negative regulation of nucleic acid-templated transcription	GO:1903507	10	0.0288027	1.6032	19	286	423	10208	0.212536
	Biological process	xenobiotic catabolic process	GO:0042178	5	0.0298414	2.54025	6	57	423	10208	0.218439
	Biological process	cellular biogenic amine metabolic process	GO:0006576	7	0.0298414	2.54025	6	57	423	10208	0.218439
	Biological process	obsolete oxidation-reduction process	GO:0055114	0	0.0302771	1.29963	51	947	423	10208	0.21987
	Biological process	protein-containing complex subunit organization	GO:0043933	5	0.0318224	1.36738	37	653	423	10208	0.214099
	Biological process	response to organic substance	GO:0010033	4	0.0318948	1.19219	95	1923	423	10208	0.2138
	Biological process	cellular macromolecule catabolic process	GO:0044265	6	0.0341315	1.38132	34	594	423	10208	0.227129
	Biological process	organonitrogen compound metabolic process	GO:1901564	4	0.0341355	1.13333	150	3194	423	10208	0.226333
	Biological process	cell fate commitment	GO:0045165	4	0.0346193	2.12153	8	91	423	10208	0.228712
	Biological process	cell surface receptor signaling pathway	GO:0007166	6	0.0349652	1.67586	15	216	423	10208	0.230167
	Biological process	metal ion transport	GO:0030001	7	0.0375458	1.62919	16	237	423	10208	0.244515
	Biological process	positive regulation of innate immune response	GO:0045089	8	0.039887	2.19385	7	77	423	10208	0.254332
	Biological process	regulation of immune response	GO:0050776	5	0.0414322	1.75508	12	165	423	10208	0.254433
	Biological process	protein-containing complex assembly	GO:0065003	6	0.041754	1.35845	34	604	423	10208	0.248084
	Biological process	regulation of defense response	GO:0031347	6	0.0418033	1.55693	18	279	423	10208	0.247573
	Biological process	proteolysis	GO:0006508	6	0.0422517	1.32558	39	710	423	10208	0.243913
	Biological process	lignin biosynthetic process	GO:0009809	7	0.0426345	2.33539	6	62	423	10208	0.24535
	Biological process	inorganic cation transmembrane transport	GO:0098662	8	0.0426749	1.513	20	319	423	10208	0.244812
	Biological process	inorganic ion transmembrane transport	GO:0098660	7	0.0439085	1.46064	23	380	423	10208	0.251102
	Biological process	response to hydrogen peroxide	GO:0042542	6	0.0448642	2.13831	7	79	423	10208	0.255768
	Biological process	glycosinolate metabolic process	GO:0019757	6	0.0474622	2.51379	5	48	423	10208	0.268074
	Biological process	glucosinolate metabolic process	GO:0019760	7	0.0474622	2.51379	5	48	423	10208	0.268074
	Biological process	S-glycoside metabolic process	GO:0016143	6	0.0474622	2.51379	5	48	423	10208	0.268074
	Biological process	protein phosphorylation	GO:0006468	8	0.0475949	1.30799	40	738	423	10208	0.266357
	Biological process	xenobiotic metabolic process	GO:0006805	4	0.0487696	1.4732	21	344	423	10208	0.27045
Tandem	Molecular function	nitrate transmembrane transporter activity	GO:0015112	7	4.06009e-13	5.89386	21	33	955	8845	2.76492e-10
	Molecular function	oxidoreductase activity	GO:0016491	3	3.49917e-09	1.58585	144	841	955	8845	1.19147e-06
	Molecular function	monooxygenase activity	GO:0004497	4	3.40259e-08	2.21574	50	209	955	8845	7.72388e-06
	Molecular function	beta-glucosidase activity	GO:0008422	7	5.30695e-08	3.51309	22	58	955	8845	9.03509e-06
	Molecular function	oxidoreductase activity, acting on peroxide as acceptor	GO:0016684	4	6.70732e-08	3.26886	24	68	955	8845	9.13536e-06
	Molecular function	peroxidase activity	GO:0004601	5	6.70732e-08	3.26886	24	68	955	8845	9.13536e-06
	Molecular function	nickel cation binding	GO:0016151	7	3.41963e-07	5.65998	11	18	955	8845	3.32681e-05
	Molecular function	transmembrane transporter activity	GO:0022857	3	7.64111e-07	1.4713	139	875	955	8845	6.5045e-05
	Molecular function	midchain alkane hydroxylase activity	GO:0080133	6	1.17891e-06	4.45938	13	27	955	8845	8.92043e-05
	Molecular function	1-aminocyclopropane-1-carboxylate oxidase activity	GO:0009815	6	1.5622e-06	9.26178	6	6	955	8845	0.000106386
	Molecular function	glucosidase activity	GO:0015926	6	2.96337e-06	2.86985	22	71	955	8845	0.00018346
	Molecular function	inorganic anion transmembrane transporter activity	GO:0015103	6	3.92662e-06	2.46981	28	105	955	8845	0.000222836
	Molecular function	ion transmembrane transporter activity	GO:0015075	4	7.35706e-06	1.57343	88	518	955	8845	0.000385397
	Molecular function	protein kinase activator activity	GO:0030295	6	1.08763e-05	5.20975	9	16	955	8845	0.000529057
	Molecular function	kinase activator activity	GO:0019209	5	1.08763e-05	5.20975	9	16	955	8845	0.000529057
	Molecular function	transporter activity	GO:0005215	2	1.75768e-05	1.38632	141	942	955	8845	0.000748113
	Molecular function	inorganic molecular entity transmembrane transporter activity	GO:0015318	4	1.77993e-05	1.54363	87	522	955	8845	0.000713018
	Molecular function	oxidoreductase activity, acting on paired donors, with incorporation or reduction of molecular oxygen, reduced iron-sulfur protein as one donor, and incorporation of one atom of oxygen	GO:0016713	5	1.81205e-05	3.64858	13	33	955	8845	0.000685558
	Molecular function	cysteine-type peptidase activity	GO:0008234	5	2.18611e-05	2.50613	23	85	955	8845	0.000783549
	Molecular function	hydroxycinnamoyltransferase activity	GO:0050734	6	3.18474e-05	3.70471	12	30	955	8845	0.00108441
	Molecular function	anion transmembrane transporter activity	GO:0008509	5	3.3141e-05	1.79986	48	247	955	8845	0.00107471
	Molecular function	L-amino acid efflux transmembrane transporter activity	GO:0034639	8	3.60685e-05	6.94634	6	8	955	8845	0.00111648
	Molecular function	chloride transmembrane transporter activity	GO:0015108	8	3.78081e-05	4.63089	9	18	955	8845	0.00111945
	Molecular function	sinapoyltransferase activity	GO:0016752	6	6.2912e-05	4.02686	10	23	955	8845	0.00178513
	Molecular function	oxidoreductase activity, acting on single donors with incorporation of molecular oxygen, incorporation of two atoms of oxygen	GO:0016702	5	6.7733e-05	3.47317	12	32	955	8845	0.00184505
	Molecular function	antioxidant activity	GO:0016209	2	7.07652e-05	2.20923	26	109	955	8845	0.0018535
	Molecular function	myricetin 3'-O-methyltransferase activity	GO:0033799	7	8.30495e-05	3.63856	11	28	955	8845	0.00209469
	Molecular function	8-hydroxyquercitin 8-O-methyltransferase activity	GO:0030761	7	8.30495e-05	3.63856	11	28	955	8845	0.00209469
	Molecular function	11-O-demethyl-17-O-deacetylvindoline O-methyltransferase activity	GO:0030766	7	8.30495e-05	3.63856	11	28	955	8845	0.00209469
	Molecular function	endopeptidase activity	GO:0004175	5	9.50578e-05	1.90528	36	175	955	8845	0.00215781
	Molecular function	oxidoreductase activity, acting on the CH-NH2 group of donors, oxygen as acceptor	GO:0016641	5	9.82881e-05	6.17452	6	9	955	8845	0.00215917
	Molecular function	aspartic-type endopeptidase activity	GO:0004190	6	0.000109002	2.66865	17	59	955	8845	0.00231971
	Molecular function	aspartic-type peptidase activity	GO:0070001	5	0.000109002	2.66865	17	59	955	8845	0.00231971
	Molecular function	oxidoreductase activity, acting on single donors with incorporation of molecular oxygen	GO:0016701	4	0.000134057	3.26886	12	34	955	8845	0.00268509
	Molecular function	cysteine-type endopeptidase activity	GO:0004197	6	0.000137048	2.62417	17	60	955	8845	0.00252242
	Molecular function	solute:cation symporter activity	GO:0015294	7	0.000150518	2.52594	18	66	955	8845	0.00269743
	Molecular function	symporter activity	GO:0015293	6	0.000185411	2.48824	18	67	955	8845	0.00323756
	Molecular function	hydrolase activity, hydrolyzing O-glycosyl compounds	GO:0004553	5	0.000205022	1.78817	39	202	955	8845	0.0034905
	Molecular function	cadmium ion binding	GO:0046870	7	0.000223247	5.55707	6	10	955	8845	0.00370807
	Molecular function	myo-inositol transmembrane transporter activity	GO:0005365	6	0.000253108	6.61556	5	7	955	8845	0.00410397
	Molecular function	hydrolase activity, acting on glycosyl bonds	GO:0016798	4	0.000312372	1.72606	41	220	955	8845	0.0049471
	Molecular function	acid phosphatase activity	GO:0003993	7	0.000574107	2.84978	12	39	955	8845	0.00888561
	Molecular function	polyol transmembrane transporter activity	GO:0015166	5	0.000614842	5.78861	5	8	955	8845	0.00930461
	Molecular function	transcription regulatory region nucleic acid binding	GO:0001067	5	0.000764113	1.53888	54	325	955	8845	0.00981814
	Molecular function	transcription cis-regulatory region binding	GO:0000976	8	0.000764113	1.53888	54	325	955	8845	0.00981814
	Molecular function	oxidoreductase activity, acting on diphenols and related substances as donors, oxygen as acceptor	GO:0016682	5	0.000816263	3.08726	10	30	955	8845	0.0101068
	Molecular function	iron ion transmembrane transporter activity	GO:0005381	9	0.00109286	3.206	9	26	955	8845	0.01329
	Molecular function	solute:proton symporter activity	GO:0015295	8	0.00112918	2.44651	14	53	955	8845	0.0134908
	Molecular function	MAP kinase kinase activity	GO:0004708	8	0.00126053	5.14543	5	9	955	8845	0.0148004
	Molecular function	pentose transmembrane transporter activity	GO:0015146	7	0.00126053	5.14543	5	9	955	8845	0.0148004
	Molecular function	oxidoreductase activity, acting on paired donors, with incorporation or reduction of molecular oxygen	GO:0016705	4	0.00138143	1.6796	35	193	955	8845	0.0156792
	Molecular function	oxidoreductase activity, acting on diphenols and related substances as donors	GO:0016679	4	0.00186209	2.8066	10	33	955	8845	0.0201283
	Molecular function	beta-mannosidase activity	GO:0004567	7	0.00229782	4.63089	5	10	955	8845	0.0244503
	Molecular function	sugar transmembrane transporter activity	GO:0051119	5	0.00230542	2.14766	16	69	955	8845	0.0241538
	Molecular function	peptidase activity	GO:0008233	4	0.0023947	1.52667	45	273	955	8845	0.024709
	Molecular function	glutathione transferase activity	GO:0004364	5	0.00271209	3.08726	8	24	955	8845	0.0275661
	Molecular function	xenobiotic transmembrane transporter activity	GO:0042910	4	0.00278033	1.92954	20	96	955	8845	0.0278442
	Molecular function	oxidoreductase activity, acting on the CH-NH2 group of donors	GO:0016638	4	0.00330473	3.70471	6	15	955	8845	0.0326162
	Molecular function	histidine phosphotransfer kinase activity	GO:0009927	7	0.00361695	2.96377	8	25	955	8845	0.0319888
	Molecular function	quercetin 3-O-glucosyltransferase activity	GO:0080043	8	0.00368173	1.96132	18	85	955	8845	0.0321443
	Molecular function	quercetin 7-O-glucosyltransferase activity	GO:0080044	8	0.00368173	1.96132	18	85	955	8845	0.0321443
	Molecular function	obsolete transcription regulator recruiting activity	GO:0001134	0	0.00388114	1.91276	19	92	955	8845	0.0330382
	Molecular function	obsolete RNA polymerase II transcription regulator recruiting activity	GO:0001135	0	0.00388114	1.91276	19	92	955	8845	0.0330382
	Molecular function	protein homodimerization activity	GO:0042803	5	0.00409694	1.49274	44	273	955	8845	0.0340246
	Molecular function	manganese ion transmembrane transporter activity	GO:0005384	9	0.0049853	3.08726	7	21	955	8845	0.0373076
	Molecular function	intramolecular lyase activity	GO:0016872	4	0.00600459	3.85908	5	12	955	8845	0.044447
	Molecular function	galactosidase activity	GO:0015925	6	0.00610904	2.74423	8	27	955	8845	0.0447339
	Molecular function	sequence-specific double-stranded DNA binding	GO:1990837	7	0.0065542	1.39703	54	358	955	8845	0.0474831
	Molecular function	acyltransferase activity, transferring groups other than amino-acyl groups	GO:0016747	5	0.00671991	1.50963	37	227	955	8845	0.0471779
	Molecular function	glucosyltransferase activity	GO:0046527	6	0.00784072	1.6008	28	162	955	8845	0.054485
	Molecular function	linoleate 13S-lipoxygenase activity	GO:0016165	6	0.00890127	3.56222	5	13	955	8845	0.06123
	Molecular function	glucan endo-1,3-beta-D-glucosidase activity	GO:0042973	8	0.00890127	3.56222	5	13	955	8845	0.06123
	Molecular function	O-methyltransferase activity	GO:0008171	6	0.0089934	2.04073	13	59	955	8845	0.0606387
	Molecular function	carbohydrate transmembrane transporter activity	GO:0015144	4	0.0118287	1.82949	16	81	955	8845	0.0671281
	Molecular function	obsolete transcription factor activity, RNA polymerase II transcription factor binding	GO:0001076	0	0.0120972	1.72523	19	102	955	8845	0.068084
	Molecular function	sucrose transmembrane transporter activity	GO:0008515	7	0.0126353	3.30778	5	14	955	8845	0.0705299
	Molecular function	ATPase-coupled inorganic anion transmembrane transporter activity	GO:0043225	7	0.0147187	2.25287	9	37	955	8845	0.0814914
	Molecular function	copper ion binding	GO:0005507	7	0.0149274	1.74945	17	90	955	8845	0.0819804
	Molecular function	protein dimerization activity	GO:0046983	4	0.0169807	1.36552	46	312	955	8845	0.0925107
	Molecular function	efflux transmembrane transporter activity	GO:0015562	4	0.0178328	2.31545	8	32	955	8845	0.0963821
	Molecular function	UDP-glucosyltransferase activity	GO:0035251	7	0.0181961	1.59187	22	128	955	8845	0.0975711
	Molecular function	protein histidine kinase binding	GO:0043424	7	0.0195247	2.05817	10	45	955	8845	0.103877
	Molecular function	glucose transmembrane transporter activity	GO:0005355	8	0.0206302	2.13733	9	39	955	8845	0.108071
	Molecular function	protein kinase regulator activity	GO:0019887	5	0.0206302	2.13733	9	39	955	8845	0.108071
	Molecular function	hexose transmembrane transporter activity	GO:0015149	7	0.0206302	2.13733	9	39	955	8845	0.108071
	Molecular function	dioxygenase activity	GO:0051213	4	0.0227462	1.77623	14	73	955	8845	0.116467
	Molecular function	disaccharide transmembrane transporter activity	GO:0015154	6	0.0229779	2.89431	5	16	955	8845	0.116776
	Molecular function	oligosaccharide transmembrane transporter activity	GO:0015157	5	0.0229779	2.89431	5	16	955	8845	0.116776
	Molecular function	obsolete transcription factor activity, transcription factor binding	GO:0000989	0	0.0235026	1.61444	19	109	955	8845	0.117686
	Molecular function	monosaccharide transmembrane transporter activity	GO:0015145	6	0.0241527	2.0839	9	40	955	8845	0.119189
	Molecular function	active ion transmembrane transporter activity	GO:0022853	5	0.0254609	1.47099	27	170	955	8845	0.12474
	Molecular function	acyltransferase activity	GO:0016746	4	0.0255013	1.3818	37	248	955	8845	0.124046
	Molecular function	beta-galactosidase activity	GO:0004565	7	0.0255493	2.52594	6	22	955	8845	0.123398
	Molecular function	modified amino acid binding	GO:0072341	3	0.0255493	2.52594	6	22	955	8845	0.123398
	Molecular function	oxidoreductase activity, acting on paired donors, with incorporation or reduction of molecular oxygen, NAD(P)H as one donor, and incorporation of one atom of oxygen	GO:0016709	5	0.0263558	1.61856	18	103	955	8845	0.125512
	Molecular function	DNA-binding transcription factor activity	GO:0003700	3	0.0271761	1.17579	122	961	955	8845	0.12852
	Molecular function	double-stranded DNA binding	GO:0003690	6	0.0280493	1.27901	58	420	955	8845	0.131735
	Molecular function	beta-fructofuranosidase activity	GO:0004564	6	0.0297332	2.72405	5	17	955	8845	0.138687
	Molecular function	kinase regulator activity	GO:0019207	4	0.032441	1.98467	9	42	955	8845	0.126967
	Molecular function	carbohydrate:proton symporter activity	GO:0005351	9	0.0372461	1.93851	9	43	955	8845	0.140914
	Molecular function	carbohydrate:cation symporter activity	GO:0005402	8	0.0372461	1.93851	9	43	955	8845	0.140914
	Molecular function	organic hydroxy compound transmembrane transporter activity	GO:1901618	4	0.0376163	2.57272	5	18	955	8845	0.140751
	Molecular function	mannosidase activity	GO:0015923	6	0.0376163	2.57272	5	18	955	8845	0.140751
	Molecular function	amino acid transmembrane transporter activity	GO:0015171	6	0.0391111	1.73658	12	64	955	8845	0.144754
	Molecular function	DNA-binding transcription factor activity, RNA polymerase II-specific	GO:0000981	4	0.043722	1.43408	24	155	955	8845	0.160944
	Molecular function	omega peptidase activity	GO:0008242	5	0.0459508	2.22283	6	25	955	8845	0.168239
	Molecular function	transition metal ion transmembrane transporter activity	GO:0046915	8	0.0487204	1.72677	11	59	955	8845	0.174624
	Cellular component	cell periphery	GO:0071944	3	6.80417e-11	1.34733	335	2564	1003	10343	2.37465e-08
	Cellular component	cell wall	GO:0005618	4	2.44282e-10	1.85836	102	566	1003	10343	4.26273e-08
	Cellular component	plant-type vacuole	GO:0000325	7	3.18522e-10	2.51634	51	209	1003	10343	3.70547e-08
	Cellular component	external encapsulating structure	GO:0030312	3	6.75653e-10	1.82609	102	576	1003	10343	5.89507e-08
	Cellular component	plant-type vacuole membrane	GO:0009705	7	3.84673e-08	2.6735	35	135	1003	10343	2.68502e-06
	Cellular component	vacuole	GO:0005773	6	1.54827e-07	1.57347	121	793	1003	10343	9.00579e-06
	Cellular component	senescence-associated vacuole	GO:0010282	8	9.35357e-07	6.62918	9	14	1003	10343	4.66342e-05
	Cellular component	extracellular region	GO:0005576	3	4.58461e-06	1.7316	67	399	1003	10343	0.000200004
	Cellular component	extracellular space	GO:0005615	3	5.38173e-06	2.55346	26	105	1003	10343	0.000208692
	Cellular component	vacuolar membrane	GO:0005774	6	2.50265e-05	1.61406	72	460	1003	10343	0.000873425
	Cellular component	obsolete vacuolar part	GO:0044437	0	3.87713e-05	1.59328	72	466	1003	10343	0.00123011
	Cellular component	obsolete extracellular region part	GO:0044421	0	4.89145e-05	2.27215	26	118	1003	10343	0.0014226
	Cellular component	plasma membrane	GO:0005886	4	7.30287e-05	1.2305	255	2137	1003	10343	0.00196054
	Cellular component	plant-type cell wall	GO:0009505	5	0.000458152	1.66813	44	272	1003	10343	0.0114211
	Cellular component	membrane	GO:0016020	3	0.00102973	1.12396	412	3780	1003	10343	0.0239584
	Cellular component	lysosome	GO:0005764	8	0.0010862	2.2475	17	78	1003	10343	0.0236926
	Cellular component	apoplast	GO:0048046	4	0.00263974	1.6666	32	198	1003	10343	0.0541923
	Cellular component	lytic vacuole	GO:0000323	7	0.00600251	1.92643	17	91	1003	10343	0.116382
	Cellular component	symplast	GO:0055044	3	0.00658999	1.30716	81	639	1003	10343	0.121048
	Cellular component	plasmodesma	GO:0009506	6	0.00658999	1.30716	81	639	1003	10343	0.121048
	Cellular component	anchoring junction	GO:0070161	4	0.00968213	1.28702	81	649	1003	10343	0.116519
	Cellular component	cell-cell junction	GO:0005911	5	0.00968213	1.28702	81	649	1003	10343	0.116519
	Cellular component	cell junction	GO:0030054	3	0.0123194	1.26988	83	674	1003	10343	0.138692
	Cellular component	bounding membrane of organelle	GO:0098588	5	0.0217737	1.22861	89	747	1003	10343	0.230274
	Cellular component	somatodendritic compartment	GO:0036477	3	0.0477569	2.06241	7	35	1003	10343	0.406516
	Biological process	response to nitrogen compound	GO:1901698	4	2.10942e-15	2.25895	98	417	1062	10208	5.74396e-12
	Biological process	cellular response to reactive nitrogen species	GO:1902170	6	4.10783e-15	5.86101	25	41	1062	10208	5.5928e-12
	Biological process	obsolete regulation of cofactor metabolic process	GO:0051193	0	1.44329e-14	3.92751	38	93	1062	10208	1.31003e-11
	Biological process	response to acid chemical	GO:0001101	4	1.81855e-13	1.64631	192	1121	1062	10208	1.23797e-10
	Biological process	nitrate transport	GO:0015706	8	1.06004e-12	5.76723	21	35	1062	10208	5.77298e-10
	Biological process	response to oxygen-containing compound	GO:1901700	4	1.53422e-12	1.50284	245	1567	1062	10208	6.96279e-10
	Biological process	response to inorganic substance	GO:0010035	4	3.16014e-12	1.68761	161	917	1062	10208	1.22929e-09
	Biological process	secondary metabolic process	GO:0019748	3	6.8941e-11	2.13601	76	342	1062	10208	2.34658e-08
	Biological process	cellular response to inorganic substance	GO:0071241	5	8.05617e-11	3.33479	34	98	1062	10208	2.43744e-08
	Biological process	response to nitrate	GO:0010167	5	2.12003e-10	4.69426	21	43	1062	10208	5.77283e-08
	Biological process	hormone metabolic process	GO:0042445	5	3.70615e-10	2.15335	69	308	1062	10208	9.17441e-08
	Biological process	response to chemical	GO:0042221	3	5.13683e-10	1.28596	394	2945	1062	10208	1.16563e-07
	Biological process	transmembrane transport	GO:0055085	5	5.94804e-10	1.57622	163	994	1062	10208	1.24589e-07
	Biological process	amino acid export across plasma membrane	GO:0032973	10	9.43444e-10	8.13328	11	13	1062	10208	1.835e-07
	Biological process	regulation of hydrogen peroxide metabolic process	GO:0010310	7	1.43658e-09	4.94334	18	35	1062	10208	2.60788e-07
	Biological process	secondary metabolite biosynthetic process	GO:0044550	4	1.52319e-09	2.20427	61	266	1062	10208	2.59227e-07
	Biological process	response to nitric oxide	GO:0071731	5	1.53258e-09	5.4926	16	28	1062	10208	2.45483e-07
	Biological process	response to bronchodilator	GO:0097366	4	1.53258e-09	5.4926	16	28	1062	10208	2.45483e-07
	Biological process	cellular response to nitrate	GO:0071249	7	2.32707e-09	6.57667	13	19	1062	10208	3.33506e-07
	Biological process	export across plasma membrane	GO:0140115	6	3.9873e-09	7.55233	11	14	1062	10208	5.42871e-07
	Biological process	hydrogen peroxide metabolic process	GO:0042743	5	7.17368e-09	3.74707	23	59	1062	10208	9.30188e-07
	Biological process	obsolete oxidation-reduction process	GO:0055114	0	2.02845e-08	1.53265	151	947	1062	10208	2.51067e-06
	Biological process	fatty acid derivative biosynthetic process	GO:1901570	5	4.12301e-08	3.84482	20	50	1062	10208	4.88129e-06
	Biological process	regulation of hormone levels	GO:0010817	4	4.34196e-08	1.84665	78	406	1062	10208	4.92632e-06
	Biological process	response to abiotic stimulus	GO:0009628	3	6.11047e-08	1.34305	255	1825	1062	10208	6.65553e-06
	Biological process	response to copper ion	GO:0046688	6	8.62696e-08	5.76723	12	20	1062	10208	9.03508e-06
	Biological process	response to stimulus	GO:0050896	2	9.27903e-08	1.16194	580	4798	1062	10208	9.35807e-06
	Biological process	hydrocarbon metabolic process	GO:0120252	4	1.30421e-07	3.62719	20	53	1062	10208	1.26834e-05
	Biological process	positive regulation of seed germination	GO:0010030	9	1.62181e-07	3.72712	19	49	1062	10208	1.52282e-05
	Biological process	defense response	GO:0006952	4	2.22254e-07	1.49475	144	926	1062	10208	2.01732e-05
	Biological process	cellular response to acid chemical	GO:0071229	5	2.61848e-07	1.83837	70	366	1062	10208	2.30004e-05
	Biological process	wax biosynthetic process	GO:0010025	6	2.92123e-07	3.76124	18	46	1062	10208	2.48578e-05
	Biological process	anion transmembrane transport	GO:0098656	7	3.21074e-07	1.98625	56	271	1062	10208	2.64935e-05
	Biological process	ion transmembrane transport	GO:0034220	6	3.61542e-07	1.61234	104	620	1062	10208	2.89553e-05
	Biological process	cellular response to nitric oxide	GO:0071732	7	3.63025e-07	5.24294	12	22	1062	10208	2.82434e-05
	Biological process	cellular response to nitrogen compound	GO:1901699	5	3.88896e-07	2.37097	37	150	1062	10208	2.94157e-05
	Biological process	obsolete positive regulation of cofactor metabolic process	GO:0051194	0	4.43086e-07	4.80603	13	26	1062	10208	3.26087e-05
	Biological process	response to stress	GO:0006950	3	4.54791e-07	1.25293	335	2570	1062	10208	3.25894e-05
	Biological process	response to organonitrogen compound	GO:0010243	5	5.85838e-07	1.96529	55	269	1062	10208	4.09035e-05
	Biological process	wax metabolic process	GO:0010166	5	6.1855e-07	3.60452	18	48	1062	10208	4.21078e-05
	Biological process	inorganic anion transport	GO:0015698	7	6.6396e-07	2.5007	32	123	1062	10208	4.40967e-05
	Biological process	leaf senescence	GO:0010150	5	6.67744e-07	2.21401	41	178	1062	10208	4.32921e-05
	Biological process	response to toxic substance	GO:0009636	4	7.10564e-07	1.98225	53	257	1062	10208	4.49969e-05
	Biological process	response to xenobiotic stimulus	GO:0009410	4	8.7766e-07	1.47307	139	907	1062	10208	5.43152e-05
	Biological process	response to external stimulus	GO:0009605	3	8.96787e-07	1.36434	199	1402	1062	10208	5.42656e-05
	Biological process	detection of ethylene stimulus	GO:0009727	7	1.25198e-06	9.61205	6	6	1062	10208	7.41117e-05
	Biological process	response to reactive oxygen species	GO:0000302	5	1.38733e-06	2.20512	39	170	1062	10208	8.03764e-05
	Biological process	response to wounding	GO:0009611	4	1.49627e-06	1.93703	53	263	1062	10208	8.4882e-05
	Biological process	response to temperature stimulus	GO:0009266	4	1.66627e-06	1.61981	91	540	1062	10208	9.25972e-05
	Biological process	plant organ senescence	GO:0090693	4	1.67101e-06	2.14182	41	184	1062	10208	9.10031e-05
	Biological process	response to 1-aminocyclopropane-1-carboxylic acid	GO:0009961	7	1.70429e-06	6.17918	9	14	1062	10208	9.09957e-05
	Biological process	response to external biotic stimulus	GO:0043207	4	1.96366e-06	1.41275	158	1075	1062	10208	0.000102828
	Biological process	response to biotic stimulus	GO:0009607	3	2.19837e-06	1.41012	158	1077	1062	10208	0.000112946
	Biological process	anion transport	GO:0006820	6	2.38004e-06	1.8059	62	330	1062	10208	0.000120016
	Biological process	hormone biosynthetic process	GO:0042446	6	2.55699e-06	2.06659	43	200	1062	10208	0.000126594
	Biological process	regulation of chlorophyll metabolic process	GO:0090056	7	2.93964e-06	3.57658	16	43	1062	10208	0.00014294
	Biological process	response to other organism	GO:0051707	5	3.73108e-06	1.40138	156	1070	1062	10208	0.000178241
	Biological process	fatty acid derivative metabolic process	GO:1901568	4	3.83407e-06	2.92541	21	69	1062	10208	0.000180003
	Biological process	response to amino acid	GO:0043200	6	4.5358e-06	3.84482	14	35	1062	10208	0.000209339
	Biological process	regulation of tetrapyrrole metabolic process	GO:1901401	6	5.86191e-06	3.41762	16	45	1062	10208	0.000266033
	Biological process	phytoalexin metabolic process	GO:0052314	5	5.94447e-06	4.27202	12	27	1062	10208	0.000265357
	Biological process	phytoalexin biosynthetic process	GO:0052315	6	5.94447e-06	4.27202	12	27	1062	10208	0.000265357
	Biological process	protoxylem development	GO:0090059	7	7.9863e-06	8.2389	6	7	1062	10208	0.000345186
	Biological process	biological process involved in interspecies interaction between organisms	GO:0044419	2	8.82853e-06	1.37562	159	1111	1062	10208	0.000375626
	Biological process	toxin biosynthetic process	GO:0009403	5	9.42279e-06	4.11945	12	28	1062	10208	0.000394742
	Biological process	programmed cell death involved in cell development	GO:0010623	5	9.9053e-06	4.80603	10	20	1062	10208	0.000408668
	Biological process	cellular response to salt	GO:1902075	5	1.17049e-05	6.72844	7	10	1062	10208	0.000475709
	Biological process	regulation of amino acid export	GO:0080143	9	1.20851e-05	9.61205	5	5	1062	10208	0.000483936
	Biological process	regulation of amine transport	GO:0051952	6	1.20851e-05	9.61205	5	5	1062	10208	0.000483936
	Biological process	regulation of amino acid transport	GO:0051955	7	1.20851e-05	9.61205	5	5	1062	10208	0.000483936
	Biological process	regulation of amino acid transmembrane transport	GO:1903789	8	1.20851e-05	9.61205	5	5	1062	10208	0.000483936
	Biological process	defense response to other organism	GO:0098542	6	1.36627e-05	1.45298	117	774	1062	10208	0.000516717
	Biological process	ion transport	GO:0006811	5	1.47509e-05	1.46759	111	727	1062	10208	0.000550227
	Biological process	cold acclimation	GO:0009631	6	1.49558e-05	3.35304	15	43	1062	10208	0.000550335
	Biological process	very long-chain fatty acid biosynthetic process	GO:0042761	10	1.49558e-05	3.35304	15	43	1062	10208	0.000550335
	Biological process	regulation of reactive oxygen species metabolic process	GO:2000377	6	1.63964e-05	2.85358	19	64	1062	10208	0.000587467
	Biological process	cellular response to iron ion	GO:0071281	7	1.93904e-05	3.02602	17	54	1062	10208	0.000685715
	Biological process	toxin metabolic process	GO:0009404	4	1.97852e-05	3.45048	14	39	1062	10208	0.000690705
	Biological process	detoxification	GO:0098754	2	2.06919e-05	2.15095	32	143	1062	10208	0.000713216
	Biological process	olefin metabolic process	GO:1900673	5	2.1985e-05	3.84482	12	30	1062	10208	0.000748314
	Biological process	response to water deprivation	GO:0009414	6	2.56125e-05	1.64288	67	392	1062	10208	0.000861022
	Biological process	positive regulation of MAPK cascade	GO:0043410	9	2.56858e-05	3.57019	13	35	1062	10208	0.000852955
	Biological process	cellular response to hypoxia	GO:0071456	7	2.59115e-05	4.06664	11	26	1062	10208	0.000850084
	Biological process	hydrocarbon biosynthetic process	GO:0120251	5	2.75516e-05	3.36422	14	40	1062	10208	0.000893131
	Biological process	glycosyl compound metabolic process	GO:1901657	5	2.76018e-05	2.06842	34	158	1062	10208	0.000884231
	Biological process	chloride transmembrane transport	GO:1902476	9	2.80947e-05	4.80603	9	18	1062	10208	0.000889556
	Biological process	cadmium ion homeostasis	GO:0055073	10	2.91165e-05	7.20904	6	8	1062	10208	0.000911312
	Biological process	response to water	GO:0009415	5	3.02514e-05	1.63454	67	394	1062	10208	0.000936073
	Biological process	response to hormone	GO:0009725	5	3.37307e-05	1.28577	206	1540	1062	10208	0.00103201
	Biological process	indole-containing compound biosynthetic process	GO:0042435	6	3.80254e-05	2.7906	18	62	1062	10208	0.00115048
	Biological process	response to cold	GO:0009409	5	4.05698e-05	1.65541	62	360	1062	10208	0.00121397
	Biological process	response to chitin	GO:0010200	6	4.27319e-05	2.13601	30	135	1062	10208	0.00126477
	Biological process	aging	GO:0007568	3	4.37972e-05	1.88562	41	209	1062	10208	0.00128236
	Biological process	response to UV-A	GO:0070141	7	4.40502e-05	5.12643	8	15	1062	10208	0.00127605
	Biological process	cellular response to UV-A	GO:0071492	9	4.40502e-05	5.12643	8	15	1062	10208	0.00127605
	Biological process	response to endogenous stimulus	GO:0009719	3	4.67174e-05	1.27631	209	1574	1062	10208	0.00132512
	Biological process	regulation of seed germination	GO:0010029	8	4.77283e-05	2.35397	24	98	1062	10208	0.00133984
	Biological process	cellular response to far red light	GO:0071490	9	4.8465e-05	4.55308	9	19	1062	10208	0.00134663
	Biological process	chloride transport	GO:0006821	8	4.8465e-05	4.55308	9	19	1062	10208	0.00134663
	Biological process	reactive oxygen species metabolic process	GO:0072593	4	5.2943e-05	2.14423	29	130	1062	10208	0.00144164
	Biological process	olefin biosynthetic process	GO:1900674	6	5.91904e-05	3.77616	11	28	1062	10208	0.0015958
	Biological process	ethylene metabolic process	GO:0009692	7	5.91904e-05	3.77616	11	28	1062	10208	0.0015958
	Biological process	ethylene biosynthetic process	GO:0009693	8	5.91904e-05	3.77616	11	28	1062	10208	0.0015958
	Biological process	alkaloid biosynthetic process	GO:0009821	6	5.91904e-05	3.77616	11	28	1062	10208	0.0015958
	Biological process	cellular response to oxygen levels	GO:0071453	5	5.91904e-05	3.77616	11	28	1062	10208	0.0015958
	Biological process	cellular alkene metabolic process	GO:0043449	6	5.91904e-05	3.77616	11	28	1062	10208	0.0015958
	Biological process	alkene biosynthetic process	GO:0043450	7	5.91904e-05	3.77616	11	28	1062	10208	0.0015958
	Biological process	cellular response to decreased oxygen levels	GO:0036294	6	5.91904e-05	3.77616	11	28	1062	10208	0.0015958
	Biological process	response to metal ion	GO:0010038	5	6.2705e-05	1.57945	70	426	1062	10208	0.00156648
	Biological process	cellular response to metal ion	GO:0071248	6	6.51148e-05	2.60899	19	70	1062	10208	0.00161189
	Biological process	regulation of organic acid transport	GO:0032890	6	6.62506e-05	8.01004	5	6	1062	10208	0.00162523
	Biological process	indole phytoalexin metabolic process	GO:0046217	6	7.12005e-05	4.00502	10	24	1062	10208	0.00173106
	Biological process	indole phytoalexin biosynthetic process	GO:0009700	7	7.12005e-05	4.00502	10	24	1062	10208	0.00173106
	Biological process	camalexin biosynthetic process	GO:0010120	8	7.12005e-05	4.00502	10	24	1062	10208	0.00173106
	Biological process	camalexin metabolic process	GO:0052317	7	7.12005e-05	4.00502	10	24	1062	10208	0.00173106
	Biological process	detection of hormone stimulus	GO:0009720	6	7.963e-05	6.40804	6	9	1062	10208	0.00186925
	Biological process	detection of endogenous stimulus	GO:0009726	4	7.963e-05	6.40804	6	9	1062	10208	0.00186925
	Biological process	root radial pattern formation	GO:0090057	6	7.963e-05	6.40804	6	9	1062	10208	0.00186925
	Biological process	response to iron ion	GO:0010039	6	8.0375e-05	2.57224	19	71	1062	10208	0.00183917
	Biological process	very long-chain fatty acid metabolic process	GO:0000038	9	8.53793e-05	2.94247	15	49	1062	10208	0.0019374
	Biological process	cellular oxidant detoxification	GO:0098869	4	8.60271e-05	2.19222	26	114	1062	10208	0.00193596
	Biological process	alkaloid metabolic process	GO:0009820	5	8.64639e-05	3.64595	11	29	1062	10208	0.00192985
	Biological process	regulation of salicylic acid metabolic process	GO:0010337	7	8.64639e-05	3.64595	11	29	1062	10208	0.00192985
	Biological process	regulation of anion transport	GO:0044070	7	8.64639e-05	3.64595	11	29	1062	10208	0.00192985
	Biological process	regulation of seedling development	GO:1900140	7	9.46538e-05	2.26166	24	102	1062	10208	0.00206194
	Biological process	indole-containing compound metabolic process	GO:0042430	5	0.000101065	2.46463	20	78	1062	10208	0.00218413
	Biological process	response to lipid	GO:0033993	5	0.00010876	1.35834	131	927	1062	10208	0.00233192
	Biological process	cellular detoxification	GO:1990748	3	0.000135684	2.13601	26	117	1062	10208	0.0028641
	Biological process	cellular response to high light intensity	GO:0071486	9	0.000137505	4.52332	8	17	1062	10208	0.00288021
	Biological process	photoprotection	GO:0010117	6	0.000137505	4.52332	8	17	1062	10208	0.00288021
	Biological process	regulation of chlorophyll biosynthetic process	GO:0010380	8	0.000176141	3.20402	12	36	1062	10208	0.00363357
	Biological process	amino acid import	GO:0043090	8	0.000181518	5.76723	6	10	1062	10208	0.00371633
	Biological process	amino acid homeostasis	GO:0080144	6	0.000181518	5.76723	6	10	1062	10208	0.00371633
	Biological process	osmosensory signaling via phosphorelay pathway	GO:0007234	8	0.000181518	5.76723	6	10	1062	10208	0.00371633
	Biological process	response to karrikin	GO:0080167	4	0.000181646	2.10011	26	119	1062	10208	0.00363694
	Biological process	response to oxidative stress	GO:0006979	4	0.000197143	1.6116	56	334	1062	10208	0.00391839
	Biological process	xenobiotic transmembrane transport	GO:0006855	6	0.000208519	2.15597	24	107	1062	10208	0.00411447
	Biological process	myo-inositol transport	GO:0015798	8	0.000211911	6.86575	5	7	1062	10208	0.00415133
	Biological process	cellular response to chemical stimulus	GO:0070887	4	0.000223965	1.25514	196	1501	1062	10208	0.00435611
	Biological process	drought recovery	GO:0009819	7	0.000225034	4.27202	8	18	1062	10208	0.00434586
	Biological process	cellular response to light intensity	GO:0071484	8	0.000225034	4.27202	8	18	1062	10208	0.00434586
	Biological process	detection of chemical stimulus	GO:0009593	4	0.000228854	3.56002	10	27	1062	10208	0.00435783
	Biological process	cellular manganese ion homeostasis	GO:0030026	11	0.000229699	4.80603	7	14	1062	10208	0.00434355
	Biological process	defense response to insect	GO:0002213	7	0.000229699	4.80603	7	14	1062	10208	0.00434355
	Biological process	regulation of tetrapyrrole biosynthetic process	GO:1901463	7	0.00023629	3.11742	12	37	1062	10208	0.00440696
	Biological process	xenobiotic transport	GO:0042908	5	0.000280625	2.11642	24	109	1062	10208	0.00519824
	Biological process	suberin biosynthetic process	GO:0010345	7	0.000284983	2.67001	15	54	1062	10208	0.00524331
	Biological process	diterpenoid biosynthetic process	GO:0016102	9	0.000284983	2.67001	15	54	1062	10208	0.00524331
	Biological process	lateral root development	GO:0048527	7	0.000301082	1.97895	28	136	1062	10208	0.00546564
	Biological process	protein stabilization	GO:0050821	5	0.000313049	3.03539	12	38	1062	10208	0.00564525
	Biological process	cellular response to red light	GO:0071491	9	0.000353447	4.04718	8	19	1062	10208	0.00633182
	Biological process	benzene-containing compound metabolic process	GO:0042537	5	0.000353605	2.26166	20	85	1062	10208	0.00629325
	Biological process	salicylic acid metabolic process	GO:0009696	8	0.00035476	2.62147	15	55	1062	10208	0.0062728
	Biological process	regulation of protein stability	GO:0031647	4	0.00035476	2.62147	15	55	1062	10208	0.0062728
	Biological process	positive regulation of stress-activated MAPK cascade	GO:0032874	10	0.000364192	5.24294	6	11	1062	10208	0.00635702
	Biological process	positive regulation of stress-activated protein kinase signaling cascade	GO:0070304	9	0.000364192	5.24294	6	11	1062	10208	0.00635702
	Biological process	stress-activated protein kinase signaling cascade	GO:0031098	7	0.000370836	2.83992	13	44	1062	10208	0.00639105
	Biological process	regulation of MAPK cascade	GO:0043408	8	0.000370836	2.83992	13	44	1062	10208	0.00639105
	Biological process	fatty acid biosynthetic process	GO:0006633	9	0.000372715	2.15781	22	98	1062	10208	0.00634313
	Biological process	response to gibberellin	GO:0009739	6	0.000376155	1.98111	27	131	1062	10208	0.00636193
	Biological process	response to far red light	GO:0010218	7	0.00043871	2.57466	15	56	1062	10208	0.00737411
	Biological process	response to fungus	GO:0009620	6	0.000482749	1.50777	64	408	1062	10208	0.00806457
	Biological process	cellular response to toxic substance	GO:0097237	5	0.000484062	1.95132	27	133	1062	10208	0.00803721
	Biological process	response to organic substance	GO:0010033	4	0.000502259	1.20463	241	1923	1062	10208	0.0082888
	Biological process	negative regulation of neuron differentiation	GO:0045665	7	0.00051657	6.00753	5	8	1062	10208	0.00847361
	Biological process	negative regulation of neurogenesis	GO:0050768	8	0.00051657	6.00753	5	8	1062	10208	0.00847361
	Biological process	acquisition of desiccation tolerance	GO:0097439	4	0.00051657	6.00753	5	8	1062	10208	0.00847361
	Biological process	polyol transport	GO:0015791	7	0.00051657	6.00753	5	8	1062	10208	0.00847361
	Biological process	amine transport	GO:0015837	6	0.00051657	6.00753	5	8	1062	10208	0.00847361
	Biological process	acquisition of desiccation tolerance in seed	GO:0048700	5	0.00051657	6.00753	5	8	1062	10208	0.00847361
	Biological process	multi-organism process	GO:0051704	2	0.000520082	1.25406	176	1349	1062	10208	0.00823362
	Biological process	response to ethylene	GO:0009723	6	0.000523792	1.70125	40	226	1062	10208	0.00824443
	Biological process	amino acid transport	GO:0006865	7	0.000544913	2.36819	17	69	1062	10208	0.00780946
	Biological process	amino acid transmembrane transport	GO:0003333	9	0.000544913	2.36819	17	69	1062	10208	0.00780946
	Biological process	phenylpropanoid biosynthetic process	GO:0009699	6	0.000631346	1.8708	29	149	1062	10208	0.00895393
	Biological process	manganese ion homeostasis	GO:0055071	10	0.000634858	4.20527	7	16	1062	10208	0.00895709
	Biological process	intracellular sequestering of iron ion	GO:0006880	6	0.000634858	4.20527	7	16	1062	10208	0.00895709
	Biological process	sequestering of iron ion	GO:0097577	5	0.000634858	4.20527	7	16	1062	10208	0.00895709
	Biological process	positive regulation of post-embryonic development	GO:0048582	7	0.000705198	2.02823	23	109	1062	10208	0.00979722
	Biological process	defense response to fungus	GO:0050832	7	0.000723365	1.57575	50	305	1062	10208	0.00999859
	Biological process	iron ion transmembrane transport	GO:0034755	10	0.000836411	3.32725	9	26	1062	10208	0.0115028
	Biological process	leaf development	GO:0048366	6	0.000898178	1.50029	59	378	1062	10208	0.0122901
	Biological process	cellular response to reactive oxygen species	GO:0034614	7	0.000929548	2.60326	13	48	1062	10208	0.0126558
	Biological process	positive regulation of multicellular organismal process	GO:0051240	5	0.000994948	1.72915	34	189	1062	10208	0.0134788
	Biological process	negative regulation of cell development	GO:0010721	7	0.00106274	5.34003	5	9	1062	10208	0.014326
	Biological process	pentose transmembrane transport	GO:0015750	9	0.00106274	5.34003	5	9	1062	10208	0.014326
	Biological process	immune response-regulating signaling pathway	GO:0002764	6	0.00108686	2.68243	12	43	1062	10208	0.0145075
	Biological process	cellular iron ion homeostasis	GO:0006879	11	0.00108686	2.68243	12	43	1062	10208	0.0145075
	Biological process	terpene metabolic process	GO:0042214	7	0.00112529	3.49529	8	22	1062	10208	0.0148028
	Biological process	osmosensory signaling pathway	GO:0007231	7	0.00112577	4.43633	6	13	1062	10208	0.0147379
	Biological process	xylem vessel member cell differentiation	GO:0048759	6	0.00112577	4.43633	6	13	1062	10208	0.0147379
	Biological process	phosphorelay signal transduction system	GO:0000160	7	0.00121189	1.92241	24	120	1062	10208	0.0157142
	Biological process	phenylpropanoid metabolic process	GO:0009698	5	0.00134828	1.78686	29	156	1062	10208	0.0173998
	Biological process	cellular response to blue light	GO:0071483	8	0.00140601	2.91274	10	33	1062	10208	0.0180592
	Biological process	regulation of anion transmembrane transport	GO:1903959	8	0.00146535	3.73802	7	18	1062	10208	0.0187331
	Biological process	post-embryonic root development	GO:0048528	6	0.00146552	1.7583	30	164	1062	10208	0.0186478
	Biological process	response to arsenic-containing substance	GO:0046685	4	0.00156989	3.34332	8	23	1062	10208	0.0197908
	Biological process	positive regulation of intracellular signal transduction	GO:1902533	8	0.00157593	2.22888	16	69	1062	10208	0.0197753
	Biological process	cell wall polysaccharide metabolic process	GO:0010383	7	0.0016388	1.97895	21	102	1062	10208	0.02047
	Biological process	response to red light	GO:0010114	7	0.00169512	2.36086	14	57	1062	10208	0.0210767
	Biological process	defense response to bacterium	GO:0042742	7	0.00170115	1.46163	59	388	1062	10208	0.0210556
	Biological process	regulation of stress-activated MAPK cascade	GO:0032872	9	0.00179783	4.11945	6	14	1062	10208	0.0221515
	Biological process	regulation of stress-activated protein kinase signaling cascade	GO:0070302	8	0.00179783	4.11945	6	14	1062	10208	0.0221515
	Biological process	positive regulation of secondary cell wall biogenesis	GO:1901348	7	0.00179783	4.11945	6	14	1062	10208	0.0221515
	Biological process	positive regulation of cell wall organization or biogenesis	GO:1903340	6	0.00179783	4.11945	6	14	1062	10208	0.0221515
	Biological process	positive regulation of secondary metabolite biosynthetic process	GO:1900378	7	0.00179783	4.11945	6	14	1062	10208	0.0221515
	Biological process	mucilage extrusion from seed coat	GO:0080001	4	0.00194397	4.80603	5	10	1062	10208	0.0234223
	Biological process	response to oomycetes	GO:0002239	6	0.00197453	2.02921	19	90	1062	10208	0.0236857
	Biological process	cellular carbohydrate metabolic process	GO:0044262	5	0.0019846	1.49913	51	327	1062	10208	0.0237021
	Biological process	gibberellin biosynthetic process	GO:0009686	10	0.00205739	2.50749	12	46	1062	10208	0.0244641
	Biological process	negative regulation of growth	GO:0045926	5	0.00216261	2.1661	16	71	1062	10208	0.0256034
	Biological process	seed germination	GO:0009845	3	0.00222001	1.73136	29	161	1062	10208	0.0261693
	Biological process	organonitrogen compound catabolic process	GO:1901565	5	0.00225229	1.33338	91	656	1062	10208	0.0264353
	Biological process	activation of protein kinase activity	GO:0032147	12	0.00245495	2.57884	11	41	1062	10208	0.0286903
	Biological process	regulation of multicellular organismal development	GO:2000026	5	0.00265082	1.33586	87	626	1062	10208	0.0308469
	Biological process	olefinic compound metabolic process	GO:0120254	4	0.00269574	2.06842	17	79	1062	10208	0.0312362
	Biological process	post-embryonic plant organ development	GO:0090696	5	0.00273616	1.59482	37	223	1062	10208	0.0315702
	Biological process	response to fatty acid	GO:0070542	6	0.00274721	1.56294	40	246	1062	10208	0.0315639
	Biological process	cellular response to oxygen-containing compound	GO:1901701	5	0.00280113	1.32837	89	644	1062	10208	0.0320482
	Biological process	seedling development	GO:0090351	4	0.00285042	1.68633	30	171	1062	10208	0.0324758
	Biological process	response to cytokinin	GO:0009735	6	0.00286871	1.60201	36	216	1062	10208	0.0325479
	Biological process	negative regulation of cell differentiation	GO:0045596	6	0.00289366	2.67001	10	36	1062	10208	0.0326948
	Biological process	response to heat	GO:0009408	5	0.00295912	1.58771	37	224	1062	10208	0.0332962
	Biological process	response to salt	GO:1902074	4	0.00296377	3.36422	7	20	1062	10208	0.0332113
	Biological process	cellular response to oxidative stress	GO:0034599	6	0.00302813	1.88648	21	107	1062	10208	0.0337935
	Biological process	obsolete activation of MAPK activity	GO:0000187	0	0.00326045	4.36911	5	11	1062	10208	0.0356555
	Biological process	positive regulation of hydrogen peroxide metabolic process	GO:0010726	8	0.00326045	4.36911	5	11	1062	10208	0.0356555
	Biological process	systemic acquired resistance	GO:0009627	7	0.00332204	1.94286	19	94	1062	10208	0.0360395
	Biological process	transition metal ion homeostasis	GO:0055076	9	0.00375825	1.92241	19	95	1062	10208	0.0406099
	Biological process	regulation of multicellular organismal process	GO:0051239	4	0.00392172	1.30192	94	694	1062	10208	0.0422088
	Biological process	trehalose biosynthetic process	GO:0005992	8	0.003995	3.60452	6	16	1062	10208	0.0428283
	Biological process	manganese ion transmembrane transport	GO:0071421	10	0.00405208	3.20402	7	21	1062	10208	0.0432698
	Biological process	positive regulation of protein phosphorylation	GO:0001934	10	0.00405804	1.99274	17	82	1062	10208	0.0431642
	Biological process	polysaccharide catabolic process	GO:0000272	6	0.00422901	2.08958	15	69	1062	10208	0.0444617
	Biological process	diterpenoid metabolic process	GO:0016101	8	0.00422901	2.08958	15	69	1062	10208	0.0444617
	Biological process	metal ion homeostasis	GO:0055065	8	0.00428102	1.71174	26	146	1062	10208	0.0446637
	Biological process	regulation of biological quality	GO:0065008	3	0.00434053	1.23163	138	1077	1062	10208	0.0451116
	Biological process	inorganic ion transmembrane transport	GO:0098660	7	0.00439986	1.41651	56	380	1062	10208	0.0455545
	Biological process	cellular polysaccharide metabolic process	GO:0044264	6	0.00444832	1.57206	35	214	1062	10208	0.0458817
	Biological process	ion homeostasis	GO:0050801	6	0.00455571	1.55871	36	222	1062	10208	0.0468121
	Biological process	defense response to oomycetes	GO:0002229	7	0.00456774	2.13601	14	63	1062	10208	0.0467592
	Biological process	phenol-containing compound metabolic process	GO:0018958	5	0.00462167	1.96873	17	83	1062	10208	0.0471341
	Biological process	protein catabolic process	GO:0030163	6	0.00487781	1.34421	73	522	1062	10208	0.0495607
	Biological process	cellular response to UV	GO:0034644	8	0.00487873	2.84802	8	27	1062	10208	0.0493858
	Biological process	regulation of ion transport	GO:0043269	6	0.00488702	2.19222	13	57	1062	10208	0.0492865
	Biological process	response to antibiotic	GO:0046677	4	0.00503937	1.47878	44	286	1062	10208	0.0506354
	Biological process	chlorophyll metabolic process	GO:0015994	7	0.00510061	1.99731	16	77	1062	10208	0.0510623
	Biological process	glycosinolate catabolic process	GO:0019759	7	0.00511477	4.00502	5	12	1062	10208	0.0510165
	Biological process	glucosinolate catabolic process	GO:0019762	8	0.00511477	4.00502	5	12	1062	10208	0.0510165
	Biological process	cadmium ion transport	GO:0015691	9	0.00511477	4.00502	5	12	1062	10208	0.0510165
	Biological process	S-glycoside catabolic process	GO:0016145	7	0.00511477	4.00502	5	12	1062	10208	0.0510165
	Biological process	xylem development	GO:0010089	6	0.00516291	2.26166	12	51	1062	10208	0.0507531
	Biological process	positive regulation of phosphorylation	GO:0042327	9	0.00524785	1.9453	17	84	1062	10208	0.0514025
	Biological process	regulation of ion transmembrane transport	GO:0034765	7	0.00530053	2.62147	9	33	1062	10208	0.0517324
	Biological process	cellular response to chemical stress	GO:0062197	5	0.00532902	1.70426	25	141	1062	10208	0.0518247
	Biological process	negative regulation of cell cycle G2/M phase transition	GO:1902750	9	0.00541791	3.05838	7	22	1062	10208	0.0525017
	Biological process	negative regulation of G2/M transition of mitotic cell cycle	GO:0010972	10	0.00541791	3.05838	7	22	1062	10208	0.0525017
	Biological process	cell wall polysaccharide catabolic process	GO:0044347	8	0.00541791	3.05838	7	22	1062	10208	0.0525017
	Biological process	inflorescence development	GO:0010229	7	0.00542979	2.46463	10	39	1062	10208	0.052061
	Biological process	stress-activated MAPK cascade	GO:0051403	8	0.00563791	3.39249	6	17	1062	10208	0.0538668
	Biological process	olefinic compound biosynthetic process	GO:0120255	5	0.00571383	2.15443	13	58	1062	10208	0.0544013
	Biological process	cellular metal ion homeostasis	GO:0006875	9	0.00600128	1.88062	18	92	1062	10208	0.055964
	Biological process	glycosyl compound catabolic process	GO:1901658	6	0.00639866	2.29853	11	46	1062	10208	0.059466
	Biological process	cation homeostasis	GO:0055080	7	0.00644445	1.61127	29	173	1062	10208	0.0596879
	Biological process	plant organ development	GO:0099402	4	0.00651567	1.23081	126	984	1062	10208	0.060143
	Biological process	innate immune response-activating signal transduction	GO:0002758	10	0.00655746	2.54437	9	34	1062	10208	0.0603242
	Biological process	cell wall organization or biogenesis	GO:0071554	3	0.00665608	1.37995	58	404	1062	10208	0.0610253
	Biological process	regulation of intracellular signal transduction	GO:1902531	7	0.00701174	1.66876	25	144	1062	10208	0.0640703
	Biological process	cellular response to abiotic stimulus	GO:0071214	5	0.007028	1.56135	32	197	1062	10208	0.0640042
	Biological process	cellular response to environmental stimulus	GO:0104004	4	0.007028	1.56135	32	197	1062	10208	0.0640042
	Biological process	plant-type cell wall organization	GO:0009664	7	0.0070476	1.73332	22	122	1062	10208	0.0637562
	Biological process	disaccharide biosynthetic process	GO:0046351	7	0.00710142	2.92541	7	23	1062	10208	0.0640303
	Biological process	hydrogen peroxide catabolic process	GO:0042744	6	0.00710142	2.92541	7	23	1062	10208	0.0640303
	Biological process	manganese ion transport	GO:0006828	9	0.00710142	2.92541	7	23	1062	10208	0.0640303
	Biological process	axonogenesis	GO:0007409	10	0.00710142	2.92541	7	23	1062	10208	0.0640303
	Biological process	cell morphogenesis involved in neuron differentiation	GO:0048667	6	0.00710142	2.92541	7	23	1062	10208	0.0640303
	Biological process	gibberellin metabolic process	GO:0009685	9	0.00714828	2.17631	12	53	1062	10208	0.0634031
	Biological process	iron ion homeostasis	GO:0055072	10	0.00714828	2.17631	12	53	1062	10208	0.0634031
	Biological process	positive regulation of phosphate metabolic process	GO:0045937	8	0.00755208	1.87822	17	87	1062	10208	0.0665511
	Biological process	positive regulation of phosphorus metabolic process	GO:0010562	7	0.00755208	1.87822	17	87	1062	10208	0.0665511
	Biological process	trehalose metabolic process	GO:0005991	7	0.00772419	3.20402	6	18	1062	10208	0.0676302
	Biological process	cell wall macromolecule metabolic process	GO:0044036	6	0.00798334	1.74011	21	116	1062	10208	0.0696751
	Biological process	inorganic cation transmembrane transport	GO:0098662	8	0.00864863	1.4162	47	319	1062	10208	0.0752403
	Biological process	cellular response to water deprivation	GO:0042631	7	0.00894244	2.20276	11	48	1062	10208	0.0775486
	Biological process	cellular response to water stimulus	GO:0071462	6	0.00894244	2.20276	11	48	1062	10208	0.0775486
	Biological process	response to brassinosteroid	GO:0009741	6	0.00904323	1.74765	20	110	1062	10208	0.0779263
	Biological process	cell wall macromolecule catabolic process	GO:0016998	7	0.00914317	2.80352	7	24	1062	10208	0.078539
	Biological process	sequestering of metal ion	GO:0051238	4	0.00914317	2.80352	7	24	1062	10208	0.078539
	Biological process	gravitropism	GO:0009630	5	0.00943461	1.92241	15	75	1062	10208	0.0805343
	Biological process	carbohydrate transmembrane transport	GO:0034219	7	0.00951443	1.87552	16	82	1062	10208	0.0809619
	Biological process	transport	GO:0006810	4	0.00957811	1.15153	216	1803	1062	10208	0.0780874
	Biological process	response to bacterium	GO:0009617	6	0.00965999	1.32044	68	495	1062	10208	0.0785199
	Biological process	chlorophyll biosynthetic process	GO:0015995	8	0.00968929	2.09718	12	55	1062	10208	0.0785236
	Biological process	tracheary element differentiation	GO:1905177	5	0.0103135	3.03539	6	19	1062	10208	0.0833346
	Biological process	positive regulation of cytokinin-activated signaling pathway	GO:0080038	8	0.0103135	3.03539	6	19	1062	10208	0.0833346
	Biological process	negative regulation of nervous system development	GO:0051961	7	0.0108357	3.43288	5	14	1062	10208	0.0732149
	Biological process	cell death	GO:0008219	3	0.0112116	1.43307	41	275	1062	10208	0.0755674
	Biological process	organic hydroxy compound transport	GO:0015850	6	0.0115835	2.69137	7	25	1062	10208	0.0778811
	Biological process	cellular response to ethylene stimulus	GO:0071369	7	0.0116022	1.76548	18	98	1062	10208	0.0778148
	Biological process	immune response-activating signal transduction	GO:0002757	8	0.0117173	2.33807	9	37	1062	10208	0.0783934
	Biological process	auxin biosynthetic process	GO:0009851	7	0.0119293	2.48053	8	31	1062	10208	0.0796166
	Biological process	response to nutrient	GO:0007584	6	0.0119293	2.48053	8	31	1062	10208	0.0796166
	Biological process	polysaccharide metabolic process	GO:0005976	5	0.011969	1.45757	37	244	1062	10208	0.0794917
	Biological process	positive regulation of innate immune response	GO:0045089	8	0.0120023	1.87248	15	77	1062	10208	0.0795191
	Biological process	positive regulation of developmental process	GO:0051094	5	0.0123277	1.51256	31	197	1062	10208	0.0814763
	Biological process	cellular transition metal ion homeostasis	GO:0046916	10	0.0134629	1.89533	14	71	1062	10208	0.088764
	Biological process	establishment of localization	GO:0051234	3	0.0138902	1.14068	218	1837	1062	10208	0.0913602
	Biological process	regulation of transmembrane transport	GO:0034762	6	0.0139749	2.27654	9	38	1062	10208	0.0916952
	Biological process	divalent inorganic cation homeostasis	GO:0072507	8	0.0139749	2.27654	9	38	1062	10208	0.0916952
	Biological process	axon development	GO:0061564	8	0.0144618	2.58786	7	26	1062	10208	0.0944351
	Biological process	regulation of cytokinin-activated signaling pathway	GO:0080036	7	0.0144618	2.58786	7	26	1062	10208	0.0944351
	Biological process	neuron projection morphogenesis	GO:0048812	9	0.0144618	2.58786	7	26	1062	10208	0.0944351
	Biological process	regulation of secretion	GO:0051046	6	0.014493	2.40301	8	32	1062	10208	0.0939628
	Biological process	response to ozone	GO:0010193	6	0.014493	2.40301	8	32	1062	10208	0.0939628
	Biological process	regulation of secretion by cell	GO:1903530	7	0.014493	2.40301	8	32	1062	10208	0.0939628
	Biological process	phyllome development	GO:0048827	5	0.0145381	1.29285	69	513	1062	10208	0.0935866
	Biological process	cellular response to fatty acid	GO:0071398	7	0.0145731	1.67166	20	115	1062	10208	0.0935906
	Biological process	detection of stimulus	GO:0051606	3	0.0147499	1.9887	12	58	1062	10208	0.0942814
	Biological process	cell wall organization	GO:0071555	6	0.0148347	1.51494	29	184	1062	10208	0.0946017
	Biological process	sucrose transport	GO:0015770	9	0.0148861	3.20402	5	15	1062	10208	0.0947074
	Biological process	response to hydrogen peroxide	GO:0042542	6	0.0150859	1.82507	15	79	1062	10208	0.0957552
	Biological process	inorganic ion homeostasis	GO:0098771	7	0.0159056	1.50675	29	185	1062	10208	0.100723
	Biological process	carboxylic acid transmembrane transport	GO:1905039	8	0.0159459	1.65725	20	116	1062	10208	0.100744
	Biological process	organic acid transmembrane transport	GO:1903825	7	0.0159459	1.65725	20	116	1062	10208	0.100744
	Biological process	activation of innate immune response	GO:0002218	9	0.0163	2.03332	11	52	1062	10208	0.102506
	Biological process	carbohydrate transport	GO:0008643	6	0.0165284	1.76773	16	87	1062	10208	0.103703
	Biological process	response to gravity	GO:0009629	4	0.0168406	1.80226	15	80	1062	10208	0.105418
	Biological process	cytokine production	GO:0001816	6	0.017228	2.7463	6	21	1062	10208	0.107596
	Biological process	regulation of cytokine production	GO:0001817	7	0.017228	2.7463	6	21	1062	10208	0.107596
	Biological process	plasma membrane bounded cell projection morphogenesis	GO:0120039	8	0.0178158	2.49201	7	27	1062	10208	0.108046
	Biological process	regulation of secondary cell wall biogenesis	GO:2000652	6	0.0178158	2.49201	7	27	1062	10208	0.108046
	Biological process	cell projection morphogenesis	GO:0048858	7	0.0178158	2.49201	7	27	1062	10208	0.108046
	Biological process	cellular response to hormone stimulus	GO:0032870	6	0.0178295	1.229	95	743	1062	10208	0.107411
	Biological process	iron ion transport	GO:0006826	9	0.017887	2.08958	10	46	1062	10208	0.107519
	Biological process	flavonoid metabolic process	GO:0009812	4	0.0182513	1.55871	24	148	1062	10208	0.109468
	Biological process	cellular response to red or far red light	GO:0071489	8	0.0186969	1.99495	11	53	1062	10208	0.111894
	Biological process	heat acclimation	GO:0010286	6	0.0186969	1.99495	11	53	1062	10208	0.111894
	Biological process	endomembrane system organization	GO:0010256	5	0.0187476	1.78001	15	81	1062	10208	0.111706
	Biological process	proteolysis	GO:0006508	6	0.0190258	1.23197	91	710	1062	10208	0.113116
	Biological process	response to blue light	GO:0009637	6	0.0190541	1.8185	14	74	1062	10208	0.113038
	Biological process	hemicellulose metabolic process	GO:0010410	8	0.0190977	1.92241	12	60	1062	10208	0.11305
	Biological process	glucose transmembrane transport	GO:1904659	10	0.0194295	2.16271	9	40	1062	10208	0.114765
	Biological process	hexose transmembrane transport	GO:0008645	9	0.0194295	2.16271	9	40	1062	10208	0.114765
	Biological process	glucose import	GO:0046323	11	0.0194295	2.16271	9	40	1062	10208	0.114765
	Biological process	circulatory system process	GO:0003013	4	0.0194295	2.16271	9	40	1062	10208	0.114765
	Biological process	negative regulation of intracellular protein transport	GO:0090317	9	0.0198366	3.00377	5	16	1062	10208	0.116161
	Biological process	negative regulation of intracellular transport	GO:0032387	7	0.0198366	3.00377	5	16	1062	10208	0.116161
	Biological process	positive gravitropism	GO:0009958	6	0.0207814	2.26166	8	34	1062	10208	0.121173
	Biological process	regulation of secondary metabolite biosynthetic process	GO:1900376	6	0.0207814	2.26166	8	34	1062	10208	0.121173
	Biological process	MAPK cascade	GO:0000165	7	0.0215444	1.8376	13	68	1062	10208	0.124555
	Biological process	auxin metabolic process	GO:0009850	6	0.0216	1.8909	12	61	1062	10208	0.124612
	Biological process	regulation of hormone metabolic process	GO:0032350	5	0.0216	1.8909	12	61	1062	10208	0.124612
	Biological process	radial pattern formation	GO:0009956	5	0.0216567	2.62147	6	22	1062	10208	0.124412
	Biological process	response to insect	GO:0009625	6	0.0216814	2.40301	7	28	1062	10208	0.124291
	Biological process	monosaccharide transmembrane transport	GO:0015749	8	0.0226691	2.10996	9	41	1062	10208	0.129681
	Biological process	response to alcohol	GO:0097305	5	0.023796	1.253	73	560	1062	10208	0.135842
	Biological process	programmed cell death induced by symbiont	GO:0034050	7	0.0242595	1.92241	11	55	1062	10208	0.138198
	Biological process	plant-type hypersensitive response	GO:0009626	8	0.0242595	1.92241	11	55	1062	10208	0.138198
	Biological process	disaccharide metabolic process	GO:0005984	6	0.0242595	1.92241	11	55	1062	10208	0.138198
	Biological process	activation of immune response	GO:0002253	7	0.0242595	1.92241	11	55	1062	10208	0.138198
	Biological process	regulation of neuron differentiation	GO:0045664	6	0.0245593	2.19704	8	35	1062	10208	0.138745
	Biological process	positive regulation of reactive oxygen species metabolic process	GO:2000379	7	0.0257527	2.82707	5	17	1062	10208	0.145185
	Biological process	pollen maturation	GO:0010152	4	0.0257527	2.82707	5	17	1062	10208	0.145185
	Biological process	negative regulation of seed germination	GO:0010187	9	0.0257527	2.82707	5	17	1062	10208	0.145185
	Biological process	disaccharide transport	GO:0015766	8	0.0257527	2.82707	5	17	1062	10208	0.145185
	Biological process	oligosaccharide transport	GO:0015772	7	0.0257527	2.82707	5	17	1062	10208	0.145185
	Biological process	regulation of type I interferon production	GO:0032479	8	0.0257527	2.82707	5	17	1062	10208	0.145185
	Biological process	type I interferon production	GO:0032606	7	0.0257527	2.82707	5	17	1062	10208	0.145185
	Biological process	cell part morphogenesis	GO:0032990	6	0.0260912	2.32015	7	29	1062	10208	0.144993
	Biological process	tetrapyrrole metabolic process	GO:0033013	5	0.0269863	1.67166	16	92	1062	10208	0.149661
	Biological process	porphyrin-containing compound metabolic process	GO:0006778	6	0.0269863	1.67166	16	92	1062	10208	0.149661
	Biological process	cellular response to endogenous stimulus	GO:0071495	4	0.027486	1.20304	98	783	1062	10208	0.151814
	Biological process	tropism	GO:0009606	4	0.0280535	1.69624	15	85	1062	10208	0.154635
	Biological process	response to red or far red light	GO:0009639	6	0.0304958	1.44986	27	179	1062	10208	0.147234
	Biological process	aromatic compound biosynthetic process	GO:0019438	5	0.0309895	1.10856	246	2133	1062	10208	0.149353
	Biological process	cellular cation homeostasis	GO:0030003	8	0.031843	1.58731	18	109	1062	10208	0.153195
	Biological process	antibiotic catabolic process	GO:0017001	5	0.0326775	2.40301	6	24	1062	10208	0.156933
	Biological process	neuron death	GO:0070997	4	0.0326867	2.67001	5	18	1062	10208	0.1567
	Biological process	neuron apoptotic process	GO:0051402	6	0.0326867	2.67001	5	18	1062	10208	0.1567
	Biological process	positive regulation of MAP kinase activity	GO:0043406	13	0.0326867	2.67001	5	18	1062	10208	0.1567
	Biological process	external encapsulating structure organization	GO:0045229	5	0.0333296	1.39179	32	221	1062	10208	0.158943
	Biological process	positive regulation of immune response	GO:0050778	6	0.0338182	1.65725	15	87	1062	10208	0.160991
	Biological process	cytokinin-activated signaling pathway	GO:0009736	7	0.0340669	1.77453	12	65	1062	10208	0.161892
	Biological process	cellular response to cytokinin stimulus	GO:0071368	7	0.0340669	1.77453	12	65	1062	10208	0.161892
	Biological process	negative regulation of multicellular organismal process	GO:0051241	5	0.0346311	1.45637	25	165	1062	10208	0.164001
	Biological process	carbohydrate mediated signaling	GO:0009756	6	0.0347255	1.82298	11	58	1062	10208	0.164162
	Biological process	sugar mediated signaling pathway	GO:0010182	7	0.0347255	1.82298	11	58	1062	10208	0.164162
	Biological process	response to jasmonic acid	GO:0009753	7	0.0362513	1.3674	34	239	1062	10208	0.170783
	Biological process	floral organ abscission	GO:0010227	4	0.0366594	2.17046	7	31	1062	10208	0.172407
	Biological process	negative regulation of developmental process	GO:0051093	5	0.03668	1.42596	27	182	1062	10208	0.172206
	Biological process	cellular response to cold	GO:0070417	6	0.0387101	2.02359	8	38	1062	10208	0.181425
	Biological process	regulation of neurogenesis	GO:0050767	7	0.0387101	2.02359	8	38	1062	10208	0.181425
	Biological process	response to nematode	GO:0009624	6	0.0387226	1.66134	14	81	1062	10208	0.178715
	Biological process	biological process involved in interaction with symbiont	GO:0051702	4	0.0388292	1.79208	11	59	1062	10208	0.178903
	Biological process	cellular response to auxin stimulus	GO:0071365	7	0.039147	1.42808	26	175	1062	10208	0.180063
	Biological process	inorganic anion transmembrane transport	GO:0098661	8	0.0394937	1.92241	9	45	1062	10208	0.181351
	Biological process	cellular response to osmotic stress	GO:0071470	6	0.0394937	1.92241	9	45	1062	10208	0.181351
	Biological process	organic acid transport	GO:0015849	6	0.0414607	1.50188	20	128	1062	10208	0.189744
	Biological process	porphyrin-containing compound biosynthetic process	GO:0006779	7	0.0419231	1.72156	12	67	1062	10208	0.191538
	Biological process	response to organic cyclic compound	GO:0014070	5	0.0427115	1.25472	56	429	1062	10208	0.190974
	Biological process	macromolecule catabolic process	GO:0009057	5	0.0437074	1.18981	89	719	1062	10208	0.195107
	Biological process	plant-type cell wall organization or biogenesis	GO:0071669	4	0.0437216	1.34033	35	251	1062	10208	0.194851
	Biological process	steroid metabolic process	GO:0008202	5	0.0440121	1.60201	15	90	1062	10208	0.195825
	Biological process	maintenance of location in cell	GO:0051651	4	0.0444319	1.9717	8	39	1062	10208	0.19737
	Biological process	cellular polysaccharide catabolic process	GO:0044247	7	0.0447494	1.88062	9	46	1062	10208	0.198457
	Biological process	phloem or xylem histogenesis	GO:0010087	5	0.0461985	1.54156	17	106	1062	10208	0.204551
	Biological process	cellular hormone metabolic process	GO:0034754	6	0.0462899	1.69624	12	68	1062	10208	0.204623
	Biological process	positive regulation of leaf senescence	GO:1900057	6	0.0468019	2.21817	6	26	1062	10208	0.20655
	Biological process	regulation of post-embryonic development	GO:0048580	6	0.0480433	1.26019	51	389	1062	10208	0.211686
	Biological process	programmed cell death	GO:0012501	4	0.0482617	1.34906	32	228	1062	10208	0.212305
	Biological process	proteolysis involved in cellular protein catabolic process	GO:0051603	7	0.0494841	1.24313	56	433	1062	10208	0.217331
	Biological process	oligosaccharide biosynthetic process	GO:0009312	6	0.049713	2.03892	7	33	1062	10208	0.217985
	Biological process	response to extracellular stimulus	GO:0009991	4	0.0498935	1.33839	33	237	1062	10208	0.215651
Transposed	Molecular function	L-gulonolactone oxidase activity	GO:0050105	6	0.000506624	5.43973	6	18	542	8845	0.137126
	Molecular function	oxidoreductase activity, acting on the CH-OH group of donors, oxygen as acceptor	GO:0016899	5	0.000943772	4.2309	7	27	542	8845	0.191586
	Molecular function	calmodulin binding	GO:0005516	4	0.00230383	2.0399	19	152	542	8845	0.374142
	Molecular function	RNA polymerase core enzyme binding	GO:0043175	6	0.00283172	4.79976	5	17	542	8845	0.383227
	Molecular function	RNA polymerase II complex binding	GO:0000993	7	0.00283172	4.79976	5	17	542	8845	0.383227
	Molecular function	basal transcription machinery binding	GO:0001098	4	0.00480582	4.29452	5	19	542	8845	0.325194
	Molecular function	basal RNA polymerase II transcription machinery binding	GO:0001099	5	0.00480582	4.29452	5	19	542	8845	0.325194
	Molecular function	carboxypeptidase activity	GO:0004180	6	0.00504198	3.62649	6	27	542	8845	0.292435
	Molecular function	carbon-nitrogen lyase activity	GO:0016840	4	0.00609038	4.0798	5	20	542	8845	0.329693
	Molecular function	UDP-glycosyltransferase activity	GO:0008194	5	0.00738658	1.80323	20	181	542	8845	0.352818
	Molecular function	lyase activity	GO:0016829	3	0.00968066	1.73082	21	198	542	8845	0.436705
	Molecular function	3'-5' exonuclease activity	GO:0008408	7	0.0113664	2.7862	7	41	542	8845	0.419522
	Molecular function	catalytic activity	GO:0003824	2	0.0122388	1.07958	344	5200	542	8845	0.432083
	Molecular function	oxidoreductase activity, acting on CH-OH group of donors	GO:0016614	4	0.0174864	1.97808	12	99	542	8845	0.525886
	Molecular function	protein histidine kinase binding	GO:0043424	7	0.0185959	2.53854	7	45	542	8845	0.539281
	Molecular function	RNA polymerase binding	GO:0070063	5	0.0190877	3.13831	5	26	542	8845	0.534455
	Molecular function	protein kinase binding	GO:0019901	6	0.0216745	1.9199	12	102	542	8845	0.517637
	Molecular function	exonuclease activity	GO:0004527	6	0.0219555	2.29041	8	57	542	8845	0.509368
	Molecular function	kinase binding	GO:0019900	5	0.0233345	1.84478	13	115	542	8845	0.526322
	Molecular function	UDP-glucosyltransferase activity	GO:0035251	7	0.0246293	1.78491	14	128	542	8845	0.540513
	Molecular function	obsolete coenzyme binding	GO:0050662	0	0.0248703	1.82887	13	116	542	8845	0.531439
	Molecular function	flavin adenine dinucleotide binding	GO:0050660	6	0.0257918	2.37988	7	48	542	8845	0.536998
	Molecular function	guanylate cyclase activity	GO:0004383	5	0.025799	2.91414	5	28	542	8845	0.52372
	Molecular function	oxidoreductase activity	GO:0016491	3	0.0277754	1.26129	65	841	542	8845	0.536991
	Molecular function	protease binding	GO:0002020	5	0.0296547	2.81365	5	29	542	8845	0.55999
	Molecular function	galactosyltransferase activity	GO:0008378	6	0.0299136	2.51064	6	39	542	8845	0.552042
	Molecular function	GTPase activity	GO:0003924	8	0.0316652	2.14022	8	61	542	8845	0.571381
	Molecular function	dioxygenase activity	GO:0051213	4	0.0334562	2.01195	9	73	542	8845	0.532674
	Molecular function	phosphorus-oxygen lyase activity	GO:0016849	4	0.0338548	2.71986	5	30	542	8845	0.528655
	Molecular function	quercetin 3-O-glucosyltransferase activity	GO:0080043	8	0.0343197	1.9199	10	85	542	8845	0.525804
	Molecular function	quercetin 7-O-glucosyltransferase activity	GO:0080044	8	0.0343197	1.9199	10	85	542	8845	0.525804
	Molecular function	carbohydrate binding	GO:0030246	3	0.0361108	1.98477	9	74	542	8845	0.533127
	Molecular function	2-oxoglutarate-dependent dioxygenase activity	GO:0016706	5	0.0372231	2.38817	6	41	542	8845	0.539735
	Molecular function	histone binding	GO:0042393	4	0.041013	1.74848	12	112	542	8845	0.584256
	Molecular function	microtubule binding	GO:0008017	6	0.0418456	1.93254	9	76	542	8845	0.575909
	Molecular function	signal sequence binding	GO:0005048	5	0.0433127	2.54987	5	32	542	8845	0.576556
	Molecular function	hexosyltransferase activity	GO:0016758	5	0.0435026	1.44524	24	271	542	8845	0.569744
	Molecular function	peptidase activity	GO:0008233	4	0.0467065	1.43465	24	273	542	8845	0.601995
	Molecular function	oxidoreductase activity, acting on metal ions	GO:0016722	4	0.0485789	2.4726	5	33	542	8845	0.563515
	Molecular function	heat shock protein binding	GO:0031072	4	0.0485789	2.4726	5	33	542	8845	0.563515
	Molecular function	cyclase activity	GO:0009975	3	0.0485789	2.4726	5	33	542	8845	0.563515
	Molecular function	oxidoreductase activity, acting on paired donors, with incorporation or reduction of molecular oxygen	GO:0016705	4	0.0488995	1.522	18	193	542	8845	0.529418
	Cellular component	spindle pole body	GO:0005816	4	3.02547e-05	10.8463	5	8	596	10343	0.0164586
	Cellular component	nuclear lumen	GO:0031981	6	0.000319069	1.41634	91	1115	596	10343	0.0347147
	Cellular component	nuclear chromosome	GO:0000228	7	0.000334969	1.94989	30	267	596	10343	0.0303705
	Cellular component	chromosome	GO:0005694	6	0.000498347	1.65276	46	483	596	10343	0.0387286
	Cellular component	mitotic spindle	GO:0072686	7	0.000507389	5.48022	6	19	596	10343	0.0345025
	Cellular component	obsolete nuclear chromosome part	GO:0044454	0	0.000709773	1.91304	28	254	596	10343	0.0386117
	Cellular component	catalytic complex	GO:1902494	3	0.000894249	1.49023	62	722	596	10343	0.0405393
	Cellular component	organelle lumen	GO:0043233	4	0.0010551	1.34433	99	1278	596	10343	0.0441519
	Cellular component	membrane-enclosed lumen	GO:0031974	3	0.0010551	1.34433	99	1278	596	10343	0.0441519
	Cellular component	intracellular organelle lumen	GO:0070013	5	0.0010551	1.34433	99	1278	596	10343	0.0441519
	Cellular component	chromatin	GO:0000785	3	0.00112805	1.93683	25	224	596	10343	0.0383536
	Cellular component	obsolete nuclear part	GO:0044428	0	0.00251285	1.31306	97	1282	596	10343	0.0719469
	Cellular component	non-membrane-bounded organelle	GO:0043228	4	0.003464	1.28687	103	1389	596	10343	0.0785174
	Cellular component	intracellular non-membrane-bounded organelle	GO:0043232	5	0.003464	1.28687	103	1389	596	10343	0.0785174
	Cellular component	microtubule organizing center	GO:0005815	3	0.00376011	3.08516	8	45	596	10343	0.078673
	Cellular component	DNA packaging complex	GO:0044815	3	0.00379103	2.66985	10	65	596	10343	0.0763823
	Cellular component	kinetochore	GO:0000776	6	0.00393284	3.37439	7	36	596	10343	0.0764095
	Cellular component	obsolete chromosomal part	GO:0044427	0	0.004481	1.58588	35	383	596	10343	0.0840573
	Cellular component	ribonuclease P complex	GO:0030677	5	0.00469674	4.33851	5	20	596	10343	0.0851676
	Cellular component	multimeric ribonuclease P complex	GO:0030681	6	0.00469674	4.33851	5	20	596	10343	0.0851676
	Cellular component	chromosome, centromeric region	GO:0000775	4	0.00557076	2.69287	9	58	596	10343	0.094703
	Cellular component	endoribonuclease complex	GO:1902555	4	0.00587721	4.13191	5	21	596	10343	0.0968849
	Cellular component	condensed chromosome, centromeric region	GO:0000779	5	0.00624123	3.11483	7	39	596	10343	0.0998596
	Cellular component	endonuclease complex	GO:1905348	4	0.00725193	3.9441	5	22	596	10343	0.112716
	Cellular component	nucleosome	GO:0000786	4	0.00865849	2.51913	9	62	596	10343	0.130839
	Cellular component	obsolete plasma membrane bounded cell projection part	GO:0120038	0	0.00960149	2.47915	9	63	596	10343	0.13058
	Cellular component	obsolete cell projection part	GO:0044463	0	0.00960149	2.47915	9	63	596	10343	0.13058
	Cellular component	mitochondrial small ribosomal subunit	GO:0005763	7	0.0126886	3.47081	5	25	596	10343	0.160525
	Cellular component	condensed chromosome	GO:0000793	7	0.012968	2.14488	11	89	596	10343	0.160331
	Cellular component	cell tip	GO:0051286	4	0.0175406	3.21371	5	27	596	10343	0.194736
	Cellular component	cell pole	GO:0060187	3	0.0175406	3.21371	5	27	596	10343	0.194736
	Cellular component	mitochondrial respirasome	GO:0005746	4	0.0191499	2.35309	8	59	596	10343	0.196557
	Cellular component	transcription elongation factor complex	GO:0008023	4	0.0203703	3.09893	5	28	596	10343	0.205212
	Cellular component	nuclear speck	GO:0016607	4	0.0256192	2.01791	10	86	596	10343	0.236218
	Cellular component	site of polarized growth	GO:0030427	3	0.0268856	2.89234	5	30	596	10343	0.243763
	Cellular component	respiratory chain complex	GO:0098803	4	0.0274076	2.20369	8	63	596	10343	0.244422
	Cellular component	respirasome	GO:0070469	3	0.0274076	2.20369	8	63	596	10343	0.244422
	Cellular component	cell periphery	GO:0071944	3	0.0279398	1.13708	168	2564	596	10343	0.241258
	Cellular component	cell plate	GO:0009504	3	0.0305874	2.79904	5	31	596	10343	0.248351
	Cellular component	organellar small ribosomal subunit	GO:0000314	6	0.0305874	2.79904	5	31	596	10343	0.248351
	Cellular component	external encapsulating structure	GO:0030312	3	0.0326798	1.32565	44	576	596	10343	0.25765
	Cellular component	nucleolus	GO:0005730	6	0.0330625	1.38506	34	426	596	10343	0.256943
	Cellular component	protein-containing complex	GO:0032991	2	0.0370935	1.15395	129	1940	596	10343	0.284209
	Cellular component	cell wall	GO:0005618	4	0.0371947	1.31842	43	566	596	10343	0.281027
	Cellular component	oxidoreductase complex	GO:1990204	4	0.0372735	1.97704	9	79	596	10343	0.277764
	Cellular component	coated vesicle	GO:0030135	8	0.0471216	2.26357	6	46	596	10343	0.324483
	Cellular component	chromosomal region	GO:0098687	3	0.0492376	1.80771	10	96	596	10343	0.334816
	Biological process	mitotic metaphase plate congression	GO:0007080	8	7.11155e-05	6.15522	7	19	611	10208	0.222734
	Biological process	chromosome localization	GO:0050000	5	0.000126359	4.95023	8	27	611	10208	0.197879
	Biological process	attachment of mitotic spindle microtubules to kinetochore	GO:0051315	5	0.000140907	6.68282	6	15	611	10208	0.147107
	Biological process	metaphase plate congression	GO:0051310	7	0.000205557	5.31588	7	22	611	10208	0.160951
	Biological process	establishment of chromosome localization	GO:0051303	6	0.000375592	4.87289	7	24	611	10208	0.196059
	Biological process	positive regulation of ATPase activity	GO:0032781	7	0.000420618	6.96127	5	12	611	10208	0.131738
	Biological process	regulation of ATPase activity	GO:0043462	6	0.000420618	6.96127	5	12	611	10208	0.131738
	Biological process	mitochondrial fission	GO:0000266	7	0.000650018	6.42578	5	13	611	10208	0.169655
	Biological process	attachment of spindle microtubules to kinetochore	GO:0008608	4	0.00146519	4.55646	6	22	611	10208	0.327783
	Biological process	glycosylation	GO:0070085	3	0.00172723	2.26536	16	118	611	10208	0.360645
	Biological process	establishment of cell polarity	GO:0030010	4	0.00188336	4.35836	6	23	611	10208	0.368667
	Biological process	cellular response to unfolded protein	GO:0034620	7	0.00189841	5.22095	5	16	611	10208	0.349754
	Biological process	macromolecule glycosylation	GO:0043413	6	0.0019984	2.38672	14	98	611	10208	0.329421
	Biological process	protein glycosylation	GO:0006486	8	0.0019984	2.38672	14	98	611	10208	0.329421
	Biological process	glycoprotein biosynthetic process	GO:0009101	7	0.00454662	2.18597	14	107	611	10208	0.395556
	Biological process	chromatin remodeling	GO:0006338	6	0.00464351	2.05625	16	130	611	10208	0.393067
	Biological process	cellular response to topologically incorrect protein	GO:0035967	6	0.00484694	3.24859	7	36	611	10208	0.39949
	Biological process	glycoprotein metabolic process	GO:0009100	6	0.00521347	2.08838	15	120	611	10208	0.418682
	Biological process	mitotic spindle assembly	GO:0090307	10	0.00552158	4.17676	5	20	611	10208	0.43234
	Biological process	regulation of salicylic acid mediated signaling pathway	GO:2000031	7	0.00552158	4.17676	5	20	611	10208	0.43234
	Biological process	lactone biosynthetic process	GO:1901336	6	0.00567636	3.16079	7	37	611	10208	0.423294
	Biological process	protein-containing complex subunit organization	GO:0043933	5	0.00588287	1.40718	55	653	611	10208	0.428492
	Biological process	mitotic sister chromatid segregation	GO:0000070	8	0.00632938	2.63795	9	57	611	10208	0.421779
	Biological process	lactone metabolic process	GO:1901334	5	0.00660753	3.07761	7	38	611	10208	0.431141
	Biological process	establishment or maintenance of cell polarity	GO:0007163	3	0.00660753	3.07761	7	38	611	10208	0.431141
	Biological process	positive regulation of cyclin-dependent protein kinase activity	GO:1904031	12	0.00689655	3.97787	5	21	611	10208	0.432
	Biological process	L-ascorbic acid biosynthetic process	GO:0019853	8	0.00775533	3.34141	6	30	611	10208	0.476268
	Biological process	nucleosome organization	GO:0034728	7	0.0078002	2.20313	12	91	611	10208	0.469812
	Biological process	ERAD pathway	GO:0036503	9	0.00803075	2.72768	8	49	611	10208	0.449149
	Biological process	protein N-linked glycosylation	GO:0006487	9	0.00803075	2.72768	8	49	611	10208	0.449149
	Biological process	ncRNA metabolic process	GO:0034660	8	0.00832409	1.56945	31	330	611	10208	0.449501
	Biological process	salicylic acid mediated signaling pathway	GO:0009863	6	0.00887453	2.50606	9	60	611	10208	0.471102
	Biological process	mitotic nuclear division	GO:0140014	8	0.00896741	2.08838	13	104	611	10208	0.468099
	Biological process	cellular protein-containing complex assembly	GO:0034622	7	0.00907366	1.44548	43	497	611	10208	0.465881
	Biological process	L-ascorbic acid metabolic process	GO:0019852	7	0.00914154	3.23362	6	31	611	10208	0.461795
	Biological process	ribonucleoprotein complex subunit organization	GO:0071826	6	0.00994586	1.85634	17	153	611	10208	0.471976
	Biological process	response to unfolded protein	GO:0006986	6	0.0103303	3.63196	5	23	611	10208	0.414802
	Biological process	monosaccharide biosynthetic process	GO:0046364	6	0.0114575	2.57031	8	52	611	10208	0.45424
	Biological process	protein-containing complex assembly	GO:0065003	6	0.0115671	1.38303	50	604	611	10208	0.452852
	Biological process	ribonucleoprotein complex assembly	GO:0022618	8	0.0121703	1.85634	16	144	611	10208	0.470585
	Biological process	receptor-mediated endocytosis	GO:0006898	7	0.0124209	3.48063	5	24	611	10208	0.474419
	Biological process	root hair initiation	GO:0048766	6	0.0124209	3.48063	5	24	611	10208	0.474419
	Biological process	ubiquitin-dependent ERAD pathway	GO:0030433	11	0.0124289	3.03764	6	33	611	10208	0.463422
	Biological process	cellular response to salicylic acid stimulus	GO:0071446	7	0.0133888	2.34943	9	64	611	10208	0.47652
	Biological process	regulation of gene expression, epigenetic	GO:0040029	7	0.0136251	1.65565	22	222	611	10208	0.479482
	Biological process	nucleosome assembly	GO:0006334	9	0.0147064	2.19829	10	76	611	10208	0.506158
	Biological process	positive chemotaxis	GO:0050918	5	0.0147804	3.34141	5	25	611	10208	0.503176
	Biological process	pollen tube guidance	GO:0010183	6	0.0147804	3.34141	5	25	611	10208	0.503176
	Biological process	regulation of cyclin-dependent protein kinase activity	GO:1904029	11	0.0147804	3.34141	5	25	611	10208	0.503176
	Biological process	carbohydrate derivative biosynthetic process	GO:1901137	5	0.0151331	1.50121	31	345	611	10208	0.498916
	Biological process	DNA packaging	GO:0006323	8	0.0159849	2.00484	12	100	611	10208	0.521508
	Biological process	response to topologically incorrect protein	GO:0035966	5	0.0165725	2.59887	7	45	611	10208	0.524293
	Biological process	non-membrane-bounded organelle assembly	GO:0140694	7	0.0168711	1.82924	15	137	611	10208	0.528404
	Biological process	cellular component assembly	GO:0022607	5	0.0174135	1.29763	64	824	611	10208	0.539991
	Biological process	regulation of response to drug	GO:2001023	5	0.0174221	3.21289	5	26	611	10208	0.534962
	Biological process	regulation of cellular response to drug	GO:2001038	6	0.0174221	3.21289	5	26	611	10208	0.534962
	Biological process	germ cell development	GO:0007281	5	0.0174221	3.21289	5	26	611	10208	0.534962
	Biological process	organelle assembly	GO:0070925	6	0.0182387	1.67954	19	189	611	10208	0.544034
	Biological process	phenol-containing compound biosynthetic process	GO:0046189	6	0.0185711	2.54238	7	46	611	10208	0.548724
	Biological process	positive regulation of protein serine/threonine kinase activity	GO:0071902	12	0.0187922	2.78451	6	36	611	10208	0.52551
	Biological process	protein-containing complex localization	GO:0031503	3	0.0211874	2.17918	9	69	611	10208	0.552991
	Biological process	tRNA aminoacylation for protein translation	GO:0006418	11	0.0213639	2.30442	8	58	611	10208	0.552989
	Biological process	DNA methylation-dependent heterochromatin assembly	GO:0006346	10	0.0230639	2.43644	7	48	611	10208	0.592099
	Biological process	cyclic nucleotide metabolic process	GO:0009187	9	0.0236001	2.9834	5	28	611	10208	0.600938
	Biological process	cyclic nucleotide biosynthetic process	GO:0009190	10	0.0236001	2.9834	5	28	611	10208	0.600938
	Biological process	spindle assembly	GO:0051225	9	0.0236001	2.9834	5	28	611	10208	0.600938
	Biological process	cyclic purine nucleotide metabolic process	GO:0052652	11	0.0236001	2.9834	5	28	611	10208	0.600938
	Biological process	cGMP metabolic process	GO:0046068	11	0.0236001	2.9834	5	28	611	10208	0.600938
	Biological process	cGMP biosynthetic process	GO:0006182	12	0.0236001	2.9834	5	28	611	10208	0.600938
	Biological process	transcription elongation from RNA polymerase II promoter	GO:0006368	10	0.0236001	2.9834	5	28	611	10208	0.600938
	Biological process	tRNA metabolic process	GO:0006399	9	0.0253315	1.74032	15	144	611	10208	0.605635
	Biological process	phenol-containing compound metabolic process	GO:0018958	5	0.0258728	2.0129	10	83	611	10208	0.613891
	Biological process	response to salicylic acid	GO:0009751	6	0.026831	1.61134	19	197	611	10208	0.631841
	Biological process	female gamete generation	GO:0007292	5	0.0271569	2.88052	5	29	611	10208	0.634742
	Biological process	amino acid activation	GO:0043038	8	0.0281033	2.19109	8	61	611	10208	0.651996
	Biological process	tRNA aminoacylation	GO:0043039	10	0.0281033	2.19109	8	61	611	10208	0.651996
	Biological process	secondary metabolite biosynthetic process	GO:0044550	4	0.0288295	1.5074	24	266	611	10208	0.654305
	Biological process	response to jasmonic acid	GO:0009753	7	0.0290854	1.53789	22	239	611	10208	0.655363
	Biological process	sister chromatid segregation	GO:0000819	7	0.0294427	2.05977	9	73	611	10208	0.658675
	Biological process	protein catabolic process	GO:0030163	6	0.0298347	1.34424	42	522	611	10208	0.662711
	Biological process	chromatin assembly or disassembly	GO:0006333	6	0.0298905	1.89461	11	97	611	10208	0.659274
	Biological process	regulation of DNA recombination	GO:0000018	8	0.0303065	2.50606	6	40	611	10208	0.663775
	Biological process	regulation of seed germination	GO:0010029	8	0.0319292	1.87528	11	98	611	10208	0.628945
	Biological process	heterochromatin organization	GO:0070828	6	0.0322602	1.76578	13	123	611	10208	0.631493
	Biological process	heterochromatin assembly	GO:0031507	9	0.0322602	1.76578	13	123	611	10208	0.631493
	Biological process	positive regulation of protein kinase activity	GO:0045860	11	0.0333364	2.12153	8	63	611	10208	0.644503
	Biological process	ribosomal small subunit biogenesis	GO:0042274	6	0.034317	2.00484	9	75	611	10208	0.651398
	Biological process	positive regulation of phosphorus metabolic process	GO:0010562	7	0.0344697	1.92035	10	87	611	10208	0.650356
	Biological process	positive regulation of phosphate metabolic process	GO:0045937	8	0.0344697	1.92035	10	87	611	10208	0.650356
	Biological process	response to fatty acid	GO:0070542	6	0.03837	1.49413	22	246	611	10208	0.715326
	Biological process	proteolysis	GO:0006508	6	0.0389083	1.27068	54	710	611	10208	0.721069
	Biological process	positive regulation of kinase activity	GO:0033674	10	0.0391954	2.05625	8	65	611	10208	0.722118
	Biological process	cellular protein catabolic process	GO:0044257	7	0.0393533	1.35158	36	445	611	10208	0.70836
	Biological process	vascular transport	GO:0010232	6	0.0397946	2.61047	5	32	611	10208	0.712209
	Biological process	phloem transport	GO:0010233	7	0.0397946	2.61047	5	32	611	10208	0.712209
	Biological process	DNA-templated transcription, elongation	GO:0006354	9	0.0397946	2.61047	5	32	611	10208	0.712209
	Biological process	jasmonic acid mediated signaling pathway	GO:0009867	7	0.0410732	1.80174	11	102	611	10208	0.722703
	Biological process	regulation of seedling development	GO:1900140	7	0.0410732	1.80174	11	102	611	10208	0.722703
	Biological process	homologous chromosome segregation	GO:0045143	6	0.0414511	2.33121	6	43	611	10208	0.721249
	Biological process	monosaccharide metabolic process	GO:0005996	5	0.0421022	1.85634	10	90	611	10208	0.728532
	Biological process	chromatin assembly	GO:0031497	7	0.0421022	1.85634	10	90	611	10208	0.728532
	Biological process	gynoecium development	GO:0048467	5	0.0421022	1.85634	10	90	611	10208	0.728532
	Biological process	ncRNA processing	GO:0034470	9	0.0429587	1.47612	22	249	611	10208	0.731232
	Biological process	microtubule cytoskeleton organization involved in mitosis	GO:1902850	8	0.0446813	2.53137	5	33	611	10208	0.756442
	Biological process	mitotic spindle organization	GO:0007052	9	0.0446813	2.53137	5	33	611	10208	0.756442
	Biological process	meiosis I	GO:0007127	9	0.0448839	1.83594	10	91	611	10208	0.751745
	Biological process	response to bacterium	GO:0009617	6	0.0465088	1.31631	39	495	611	10208	0.65912
	Biological process	obsolete regulation of multi-organism process	GO:0043900	0	0.0471775	1.55202	17	183	611	10208	0.665585
	Biological process	rRNA metabolic process	GO:0016072	9	0.048097	1.57243	16	170	611	10208	0.672499
	Biological process	ribonucleoprotein complex biogenesis	GO:0022613	5	0.049185	1.40577	26	309	611	10208	0.684655
	Biological process	negative regulation of gene expression, epigenetic	GO:0045814	8	0.0496928	1.65795	13	131	611	10208	0.688663
	Biological process	positive gravitropism	GO:0009958	6	0.0499109	2.45692	5	34	611	10208	0.688638
WGD	Molecular function	DNA-binding transcription factor activity	GO:0003700	3	2.38688e-09	1.68365	120	961	656	8845	1.43213e-06
	Molecular function	transcription regulator activity	GO:0140110	2	2.53555e-07	1.55426	120	1041	656	8845	7.60666e-05
	Molecular function	calcium-dependent protein kinase activity	GO:0010857	7	7.12078e-07	4.60403	14	41	656	8845	0.000142416
	Molecular function	calcium-dependent protein serine/threonine kinase activity	GO:0009931	8	7.12078e-07	4.60403	14	41	656	8845	0.000142416
	Molecular function	L-glutamine transmembrane transporter activity	GO:0015186	8	1.12611e-05	8.98882	6	9	656	8845	0.00135134
	Molecular function	calmodulin-dependent protein kinase activity	GO:0004683	8	2.02299e-05	4.04497	12	40	656	8845	0.00202299
	Molecular function	DNA-binding transcription factor activity, RNA polymerase II-specific	GO:0000981	4	2.37567e-05	2.34869	27	155	656	8845	0.00203629
	Molecular function	phosphatase regulator activity	GO:0019208	4	7.48736e-05	5.13647	8	21	656	8845	0.00561552
	Molecular function	neutral amino acid transmembrane transporter activity	GO:0015175	7	0.000157906	4.68982	8	23	656	8845	0.00789531
	Molecular function	sequence-specific DNA binding	GO:0043565	6	0.000177796	1.55304	66	573	656	8845	0.00820599
	Molecular function	obsolete transcription regulator recruiting activity	GO:0001134	0	0.000368977	2.49147	17	92	656	8845	0.0158133
	Molecular function	obsolete RNA polymerase II transcription regulator recruiting activity	GO:0001135	0	0.000368977	2.49147	17	92	656	8845	0.0158133
	Molecular function	obsolete transcription factor activity, transcription factor binding	GO:0000989	0	0.000371522	2.35029	19	109	656	8845	0.0139321
	Molecular function	auxin transmembrane transporter activity	GO:0080161	4	0.000412194	4.14869	8	26	656	8845	0.014548
	Molecular function	ammonium transmembrane transporter activity	GO:0008519	7	0.000455361	5.39329	6	15	656	8845	0.0151787
	Molecular function	phosphatase inhibitor activity	GO:0019212	5	0.000455361	5.39329	6	15	656	8845	0.0151787
	Molecular function	transcription regulatory region nucleic acid binding	GO:0001067	5	0.000513212	1.70096	41	325	656	8845	0.0153964
	Molecular function	transcription cis-regulatory region binding	GO:0000976	8	0.000513212	1.70096	41	325	656	8845	0.0153964
	Molecular function	hormone binding	GO:0042562	3	0.000928323	3.71951	8	29	656	8845	0.0242171
	Molecular function	sequence-specific double-stranded DNA binding	GO:1990837	7	0.00105199	1.61949	43	358	656	8845	0.0262998
	Molecular function	obsolete transcription factor activity, RNA polymerase II transcription factor binding	GO:0001076	0	0.00125222	2.24721	17	102	656	8845	0.0300533
	Molecular function	protein serine/threonine kinase activity	GO:0004674	7	0.00127957	1.47627	60	548	656	8845	0.0295286
	Molecular function	obsolete transcription factor activity, protein binding	GO:0000988	0	0.00139086	2.1172	19	121	656	8845	0.030908
	Molecular function	protein phosphatase regulator activity	GO:0019888	5	0.0013932	4.49441	6	18	656	8845	0.0298542
	Molecular function	amino acid transmembrane transporter activity	GO:0015171	6	0.00229866	2.52811	12	64	656	8845	0.0475584
	Molecular function	DNA-binding transcription activator activity	GO:0001216	4	0.00232942	2.80901	10	48	656	8845	0.0465885
	Molecular function	DNA-binding transcription activator activity, RNA polymerase II-specific	GO:0001228	5	0.00232942	2.80901	10	48	656	8845	0.0465885
	Molecular function	alcohol binding	GO:0043178	4	0.00255979	4.04497	6	20	656	8845	0.047996
	Molecular function	protein kinase activity	GO:0004672	6	0.00261832	1.40058	67	645	656	8845	0.0476059
	Molecular function	DNA binding	GO:0003677	5	0.00322028	1.31508	91	933	656	8845	0.0552048
	Molecular function	oxidoreductase activity, acting on diphenols and related substances as donors, oxygen as acceptor	GO:0016682	5	0.00539644	3.14609	7	30	656	8845	0.0875099
	Molecular function	auxin efflux transmembrane transporter activity	GO:0010329	5	0.00550775	3.51736	6	23	656	8845	0.0524548
	Molecular function	water transmembrane transporter activity	GO:0005372	5	0.00584892	2.83858	8	38	656	8845	0.0548336
	Molecular function	water channel activity	GO:0015250	6	0.00584892	2.83858	8	38	656	8845	0.0548336
	Molecular function	organic acid transmembrane transporter activity	GO:0005342	4	0.00753821	1.94353	16	111	656	8845	0.0646132
	Molecular function	carboxylic acid transmembrane transporter activity	GO:0046943	5	0.00753821	1.94353	16	111	656	8845	0.0646132
	Molecular function	oxidoreductase activity, acting on diphenols and related substances as donors	GO:0016679	4	0.00933181	2.86008	7	33	656	8845	0.0746545
	Molecular function	kinase activity	GO:0016301	5	0.0106424	1.2897	77	805	656	8845	0.0840193
	Molecular function	phosphatase binding	GO:0019902	5	0.013439	3.37081	5	20	656	8845	0.10472
	Molecular function	protein phosphatase binding	GO:0019903	6	0.013439	3.37081	5	20	656	8845	0.10472
	Molecular function	S-adenosylmethionine-dependent methyltransferase activity	GO:0008757	6	0.0163873	1.62093	22	183	656	8845	0.0963958
	Molecular function	calmodulin binding	GO:0005516	4	0.0169304	1.6854	19	152	656	8845	0.0986236
	Molecular function	double-stranded DNA binding	GO:0003690	6	0.0183693	1.38043	43	420	656	8845	0.105977
	Molecular function	iron ion binding	GO:0005506	7	0.0201909	3.06437	5	22	656	8845	0.115377
	Molecular function	phosphotransferase activity, alcohol group as acceptor	GO:0016773	5	0.022849	1.25962	71	760	656	8845	0.129334
	Molecular function	structural constituent of ribosome	GO:0003735	3	0.0267071	1.56435	21	181	656	8845	0.145675
	Molecular function	organic anion transmembrane transporter activity	GO:0008514	6	0.0269228	1.62885	18	149	656	8845	0.145528
	Molecular function	UDP-glucosyltransferase activity	GO:0035251	7	0.026943	1.6854	16	128	656	8845	0.144338
	Molecular function	efflux transmembrane transporter activity	GO:0015562	4	0.0280477	2.52811	6	32	656	8845	0.148926
	Molecular function	transferase activity, transferring phosphorus-containing groups	GO:0016772	4	0.0311462	1.22027	81	895	656	8845	0.129776
	Molecular function	oxidoreductase activity, acting on the aldehyde or oxo group of donors, NAD or NADP as acceptor	GO:0016620	5	0.0395292	2.59293	5	26	656	8845	0.163569
	Molecular function	mRNA 3'-UTR binding	GO:0003730	7	0.0416774	2.31141	6	35	656	8845	0.171277
	Molecular function	L-amino acid transmembrane transporter activity	GO:0015179	7	0.0416774	2.31141	6	35	656	8845	0.171277
	Molecular function	kinase binding	GO:0019900	5	0.0446952	1.64144	14	115	656	8845	0.179981
	Molecular function	methyltransferase activity	GO:0008168	5	0.0454771	1.44913	23	214	656	8845	0.181908
	Molecular function	obsolete coenzyme binding	GO:0050662	0	0.0475275	1.62729	14	116	656	8845	0.180484
	Molecular function	oxidoreductase activity, acting on paired donors, with incorporation or reduction of molecular oxygen	GO:0016705	4	0.0485975	1.46709	21	193	656	8845	0.183387
	Cellular component	nucleosome	GO:0000786	4	0.000407784	2.89545	13	62	749	10343	0.160667
	Cellular component	large ribosomal subunit	GO:0015934	5	0.000581169	2.48253	16	89	749	10343	0.11449
	Cellular component	DNA packaging complex	GO:0044815	3	0.000658904	2.76182	13	65	749	10343	0.086536
	Cellular component	plasma membrane	GO:0005886	4	0.000971725	1.2213	189	2137	749	10343	0.0957149
	Cellular component	trans-Golgi network	GO:0005802	5	0.001119	1.85002	28	209	749	10343	0.0881776
	Cellular component	plasmodesma	GO:0009506	6	0.00119833	1.4479	67	639	749	10343	0.0786904
	Cellular component	symplast	GO:0055044	3	0.00119833	1.4479	67	639	749	10343	0.0786904
	Cellular component	protein-DNA complex	GO:0032993	3	0.00121571	2.25725	17	104	749	10343	0.0598739
	Cellular component	mitochondrial large ribosomal subunit	GO:0005762	7	0.00169196	4.36076	6	19	749	10343	0.0606028
	Cellular component	anchoring junction	GO:0070161	4	0.00178325	1.42559	67	649	749	10343	0.05855
	Cellular component	cell-cell junction	GO:0005911	5	0.00178325	1.42559	67	649	749	10343	0.05855
	Cellular component	secondary cell wall	GO:0009531	6	0.00243853	3.2492	8	34	749	10343	0.0686273
	Cellular component	nucleus	GO:0005634	6	0.00281955	1.14654	272	3276	749	10343	0.0740602
	Cellular component	organellar large ribosomal subunit	GO:0000315	6	0.00385966	3.76611	6	22	749	10343	0.0760352
	Cellular component	integral component of plasma membrane	GO:0005887	5	0.00415184	1.67558	29	239	749	10343	0.0743557
	Cellular component	cell junction	GO:0030054	3	0.00446379	1.37271	67	674	749	10343	0.0764666
	Cellular component	integral component of membrane	GO:0016021	4	0.0052888	1.3951	59	584	749	10343	0.0801457
	Cellular component	intrinsic component of membrane	GO:0031224	3	0.00605195	1.34442	70	719	749	10343	0.0883136
	Cellular component	cell periphery	GO:0071944	3	0.00618801	1.15794	215	2564	749	10343	0.0870741
	Cellular component	cell cortex	GO:0005938	4	0.00924547	1.9047	16	116	749	10343	0.125611
	Cellular component	cytosolic large ribosomal subunit	GO:0022625	6	0.0102091	2.20145	11	69	749	10343	0.13408
	Cellular component	obsolete plasma membrane part	GO:0044459	0	0.0162736	1.38721	44	438	749	10343	0.178106
	Cellular component	cytoplasmic region	GO:0099568	4	0.0181524	1.76756	16	125	749	10343	0.193299
	Cellular component	Casparian strip	GO:0048226	3	0.0183953	3.13843	5	22	749	10343	0.19073
	Cellular component	cytosol	GO:0005829	3	0.0201754	1.17068	142	1675	749	10343	0.198727
	Cellular component	intrinsic component of plasma membrane	GO:0031226	4	0.0245965	1.40036	36	355	749	10343	0.236366
	Cellular component	ribosomal subunit	GO:0044391	4	0.0329278	1.57109	19	167	749	10343	0.254384
	Cellular component	Golgi apparatus subcompartment	GO:0098791	4	0.0341871	1.43205	28	270	749	10343	0.259033
	Cellular component	mitochondrial ribosome	GO:0005761	8	0.0414172	2.14808	7	45	749	10343	0.302192
	Cellular component	ribosome	GO:0005840	6	0.04362	1.45692	23	218	749	10343	0.312478
	Cellular component	obsolete membrane part	GO:0044425	0	0.0455782	1.17302	101	1189	749	10343	0.280591
	Biological process	response to oxygen-containing compound	GO:1901700	4	3.06227e-07	1.42792	169	1567	771	10208	0.000710141
	Biological process	response to alcohol	GO:0097305	5	1.11918e-06	1.74956	74	560	771	10208	0.00129769
	Biological process	cellular response to abscisic acid stimulus	GO:0071215	7	4.21243e-06	2.14256	39	241	771	10208	0.00325621
	Biological process	cellular response to alcohol	GO:0097306	6	4.21243e-06	2.14256	39	241	771	10208	0.00325621
	Biological process	cellular response to endogenous stimulus	GO:0071495	4	5.18417e-06	1.57256	93	783	771	10208	0.00240442
	Biological process	response to abscisic acid	GO:0009737	6	5.3845e-06	1.70681	70	543	771	10208	0.00208111
	Biological process	hormone-mediated signaling pathway	GO:0009755	6	5.82417e-06	1.62984	81	658	771	10208	0.00192946
	Biological process	cellular response to hormone stimulus	GO:0032870	6	5.99685e-06	1.58594	89	743	771	10208	0.00173834
	Biological process	regulation of cellular macromolecule biosynthetic process	GO:2000112	7	8.13404e-06	1.36477	164	1591	771	10208	0.00209587
	Biological process	response to organic substance	GO:0010033	4	8.74642e-06	1.32193	192	1923	771	10208	0.0020283
	Biological process	response to osmotic stress	GO:0006970	4	9.7712e-06	1.66366	72	573	771	10208	0.00205995
	Biological process	glutamine transport	GO:0006868	9	1.25516e-05	8.82663	6	9	771	10208	0.00242559
	Biological process	regulation of secondary cell wall biogenesis	GO:2000652	6	1.4705e-05	4.90368	10	27	771	10208	0.00262315
	Biological process	response to endogenous stimulus	GO:0009719	3	1.57441e-05	1.35428	161	1574	771	10208	0.00260789
	Biological process	regulation of macromolecule biosynthetic process	GO:0010556	6	2.35101e-05	1.33688	166	1644	771	10208	0.00363466
	Biological process	response to hormone	GO:0009725	5	2.48943e-05	1.34979	157	1540	771	10208	0.00360812
	Biological process	abscisic acid-activated signaling pathway	GO:0009738	7	2.55602e-05	2.07802	35	223	771	10208	0.00348671
	Biological process	regulation of transcription, DNA-templated	GO:0006355	10	3.97294e-05	1.35325	148	1448	771	10208	0.00460663
	Biological process	cellular response to organic substance	GO:0071310	5	4.11842e-05	1.45852	103	935	771	10208	0.00454791
	Biological process	mitochondrial electron transport, cytochrome c to oxygen	GO:0006123	9	4.48236e-05	9.45711	5	7	771	10208	0.00472481
	Biological process	response to lipid	GO:0033993	5	4.72593e-05	1.45682	102	927	771	10208	0.00476497
	Biological process	response to acid chemical	GO:0001101	4	5.22938e-05	1.40549	119	1121	771	10208	0.00505289
	Biological process	cellular response to oxygen-containing compound	GO:1901701	5	8.72621e-05	1.54192	75	644	771	10208	0.00809443
	Biological process	regulation of gene expression	GO:0010468	6	0.000108568	1.28621	177	1822	771	10208	0.00968341
	Biological process	regulation of RNA biosynthetic process	GO:2001141	8	0.000123117	1.3231	148	1481	771	10208	0.0105744
	Biological process	regulation of nucleic acid-templated transcription	GO:1903506	9	0.000123117	1.3231	148	1481	771	10208	0.0105744
	Biological process	transcription, DNA-templated	GO:0006351	10	0.000137601	1.31697	150	1508	771	10208	0.0110033
	Biological process	carbohydrate homeostasis	GO:0033500	6	0.000140613	3.8941	10	34	771	10208	0.0108694
	Biological process	regulation of cell wall organization or biogenesis	GO:1903338	5	0.000183695	3.78284	10	35	771	10208	0.0137416
	Biological process	regulation of cellular biosynthetic process	GO:0031326	6	0.000216129	1.28303	166	1713	771	10208	0.0156626
	Biological process	neutral amino acid transport	GO:0015804	8	0.000252288	4.41332	8	24	771	10208	0.017729
	Biological process	signal transduction	GO:0007165	5	0.000255048	1.32205	136	1362	771	10208	0.0173957
	Biological process	signaling	GO:0023052	2	0.000258896	1.31826	138	1386	771	10208	0.0171537
	Biological process	response to inorganic substance	GO:0010035	4	0.000317356	1.40052	97	917	771	10208	0.020443
	Biological process	nucleobase biosynthetic process	GO:0046112	8	0.000322667	5.67426	6	14	771	10208	0.0202234
	Biological process	pyrimidine nucleoside biosynthetic process	GO:0046134	9	0.000322667	5.67426	6	14	771	10208	0.0202234
	Biological process	3'-UTR-mediated mRNA destabilization	GO:0061158	12	0.000322667	5.67426	6	14	771	10208	0.0202234
	Biological process	nucleic acid-templated transcription	GO:0097659	9	0.0003731	1.28961	150	1540	771	10208	0.0216305
	Biological process	regulation of nucleobase-containing compound metabolic process	GO:0019219	6	0.000435384	1.27231	160	1665	771	10208	0.0219491
	Biological process	regulation of RNA metabolic process	GO:0051252	7	0.000460427	1.28101	152	1571	771	10208	0.0227177
	Biological process	regulation of biosynthetic process	GO:0009889	5	0.000470296	1.26312	166	1740	771	10208	0.0227212
	Biological process	response to chemical	GO:0042221	3	0.000541302	1.18238	263	2945	771	10208	0.025618
	Biological process	peptidyl-serine phosphorylation	GO:0018105	10	0.000542079	2.49223	16	85	771	10208	0.0251416
	Biological process	peptidyl-serine modification	GO:0018209	9	0.000542079	2.49223	16	85	771	10208	0.0251416
	Biological process	nucleobase-containing compound biosynthetic process	GO:0034654	6	0.000579794	1.25322	170	1796	771	10208	0.0258566
	Biological process	RNA biosynthetic process	GO:0032774	8	0.000650194	1.27389	150	1559	771	10208	0.028449
	Biological process	cellular macromolecule biosynthetic process	GO:0034645	6	0.000665927	1.21892	203	2205	771	10208	0.0285978
	Biological process	response to iron ion	GO:0010039	6	0.000732676	2.61069	14	71	771	10208	0.0308923
	Biological process	cellular response to lipid	GO:0071396	6	0.000874004	1.54086	54	464	771	10208	0.0361931
	Biological process	regulation of macromolecule metabolic process	GO:0060255	5	0.000944449	1.21417	199	2170	771	10208	0.0377617
	Biological process	protein dephosphorylation	GO:0006470	8	0.000954988	2.45184	15	81	771	10208	0.0375359
	Biological process	pattern specification process	GO:0007389	3	0.000955648	1.82201	30	218	771	10208	0.0369358
	Biological process	glucose homeostasis	GO:0042593	7	0.00104977	3.6524	8	29	771	10208	0.0399085
	Biological process	regulation of cellular process	GO:0050794	4	0.00108987	1.15097	302	3474	771	10208	0.0407647
	Biological process	macromolecule biosynthetic process	GO:0009059	5	0.00111961	1.20259	209	2301	771	10208	0.0412123
	Biological process	ribonucleoside triphosphate biosynthetic process	GO:0009201	10	0.00112384	2.50486	14	74	771	10208	0.0407217
	Biological process	intracellular signal transduction	GO:0035556	6	0.00120421	1.50035	57	503	771	10208	0.0429625
	Biological process	biological regulation	GO:0065007	2	0.00127542	1.12188	373	4402	771	10208	0.0448137
	Biological process	cellular nitrogen compound biosynthetic process	GO:0044271	5	0.00138047	1.19642	211	2335	771	10208	0.0477806
	Biological process	regulation of phosphoprotein phosphatase activity	GO:0043666	10	0.00153492	4.41332	6	18	771	10208	0.0523454
	Biological process	ammonium transmembrane transport	GO:0072488	9	0.00153492	4.41332	6	18	771	10208	0.0523454
	Biological process	purine-containing compound biosynthetic process	GO:0072522	6	0.00155988	2.05271	20	129	771	10208	0.0516764
	Biological process	regulation of cellular metabolic process	GO:0031323	5	0.00158907	1.20419	196	2155	771	10208	0.051902
	Biological process	regulation of biological process	GO:0050789	3	0.00166283	1.13044	337	3947	771	10208	0.0528232
	Biological process	response to water deprivation	GO:0009414	6	0.00174723	1.55367	46	392	771	10208	0.0547545
	Biological process	cellular response to chemical stimulus	GO:0070887	4	0.00185945	1.25255	142	1501	771	10208	0.0567378
	Biological process	response to water	GO:0009415	5	0.00193617	1.54578	46	394	771	10208	0.0583115
	Biological process	negative regulation of flower development	GO:0009910	8	0.00201539	2.69703	11	54	771	10208	0.0599191
	Biological process	vegetative phase change	GO:0010050	4	0.00210168	4.18104	6	19	771	10208	0.0616935
	Biological process	regulation of protein dephosphorylation	GO:0035304	9	0.00210168	4.18104	6	19	771	10208	0.0616935
	Biological process	plant organ development	GO:0099402	4	0.00222267	1.31861	98	984	771	10208	0.0636343
	Biological process	regulation of nitrogen compound metabolic process	GO:0051171	5	0.00224606	1.20665	182	1997	771	10208	0.0635197
	Biological process	developmental process	GO:0032502	2	0.00268061	1.1614	245	2793	771	10208	0.0748957
	Biological process	response to salt stress	GO:0009651	5	0.0027092	1.47742	52	466	771	10208	0.0747932
	Biological process	regulation of brassinosteroid mediated signaling pathway	GO:1900457	7	0.0027306	4.72855	5	14	771	10208	0.0744972
	Biological process	regulation of shoot system development	GO:0048831	5	0.00279669	1.65499	33	264	771	10208	0.075413
	Biological process	shade avoidance	GO:0009641	7	0.00281309	3.97198	6	20	771	10208	0.0749834
	Biological process	response to carbohydrate	GO:0009743	5	0.00284939	1.91751	21	145	771	10208	0.075088
	Biological process	gene expression	GO:0010467	5	0.00288318	1.17438	219	2469	771	10208	0.0751247
	Biological process	response to abiotic stimulus	GO:0009628	3	0.00301242	1.21155	167	1825	771	10208	0.0743169
	Biological process	regulation of seed development	GO:0080050	7	0.00317201	3.11528	8	34	771	10208	0.0774306
	Biological process	heterocycle biosynthetic process	GO:0018130	5	0.00344292	1.19527	182	2016	771	10208	0.083168
	Biological process	regulation of flower development	GO:0009909	7	0.00382632	1.81261	23	168	771	10208	0.0896287
	Biological process	regulation of primary metabolic process	GO:0080090	5	0.0042012	1.18837	184	2050	771	10208	0.0974259
	Biological process	nucleoside triphosphate biosynthetic process	GO:0009142	9	0.00433102	2.1807	14	85	771	10208	0.099442
	Biological process	ATP biosynthetic process	GO:0006754	12	0.00452075	2.33646	12	68	771	10208	0.102781
	Biological process	post-embryonic development	GO:0009791	3	0.00467749	1.23535	131	1404	771	10208	0.105312
	Biological process	nucleoside monophosphate biosynthetic process	GO:0009124	9	0.00482406	2.15534	14	86	771	10208	0.103583
	Biological process	cellular biosynthetic process	GO:0044249	4	0.00500466	1.13255	281	3285	771	10208	0.106475
	Biological process	amino acid transport	GO:0006865	7	0.00510678	2.3026	12	69	771	10208	0.10766
	Biological process	amino acid transmembrane transport	GO:0003333	9	0.00510678	2.3026	12	69	771	10208	0.10766
	Biological process	response to glucose	GO:0009749	8	0.0056662	2.4981	10	53	771	10208	0.117321
[truncated: 1,131 more rows]

## Sheet: Table S9
Table S9. KEGG enrichment analysis for the T. aestivum A subgenome.
Duplication mode	Term Name	MainClass	GeneHitsInSelectedSet	AllGenesInSelectedSet	GeneHitsInBackground	AllGenesInBackground	p-value	enrichFactor	corrected p-value(BH method)
Dispersed	03011 Ribosome	A09180 Brite Hierarchies	160	2432	414	13626	4.44089e-16	2.16533	9.32587e-14
	03010 Ribosome	A09120 Genetic Information Processing	154	2432	390	13626	4.44089e-16	2.21239	9.32587e-14
	B 09102 Energy metabolism	A09100 Metabolism	236	2432	585	13626	7.77156e-16	2.26027	5.44009e-14
	00190 Oxidative phosphorylation	A09100 Metabolism	130	2432	255	13626	1.11022e-15	2.85633	5.82867e-14
	00194 Photosynthesis proteins	A09180 Brite Hierarchies	72	2432	160	13626	2.10942e-15	2.52126	8.85958e-14
	00199 Cytochrome P450	A09180 Brite Hierarchies	132	2432	383	13626	3.21965e-15	1.93099	1.12688e-13
	00195 Photosynthesis	A09100 Metabolism	60	2432	131	13626	1.2379e-13	2.56617	3.7137e-12
	B 09122 Translation	A09120 Genetic Information Processing	234	2432	888	13626	4.42032e-11	1.47641	1.16033e-09
	A09100 Metabolism	A09100 Metabolism	826	2432	3910	13626	2.26865e-10	1.18361	5.29352e-09
	03000 Transcription factors	A09180 Brite Hierarchies	163	2432	590	13626	1.29713e-09	1.54789	2.72398e-08
	B 09181 Protein families: metabolism	A09180 Brite Hierarchies	621	2432	2870	13626	2.69026e-09	1.21231	5.13596e-08
	04145 Phagosome	A09140 Cellular Processes	47	2432	131	13626	6.16539e-07	2.01016	1.07894e-05
	00966 Glucosinolate biosynthesis	A09100 Metabolism	14	2432	25	13626	1.97795e-05	3.13757	0.000319514
	00535 Proteoglycans	A09180 Brite Hierarchies	8	2432	10	13626	3.25419e-05	4.48224	0.000488129
	00020 Citrate cycle (TCA cycle)	A09100 Metabolism	22	2432	56	13626	0.000128833	2.2011	0.00180366
	04147 Exosome	A09180 Brite Hierarchies	197	2432	875	13626	0.000168312	1.26143	0.0022091
	00710 Carbon fixation in photosynthetic organisms	A09100 Metabolism	28	2432	82	13626	0.000288801	1.91315	0.00356754
	A09180 Brite Hierarchies	A09180 Brite Hierarchies	1857	2432	10032	13626	0.000366448	1.03712	0.00427522
	00999 Biosynthesis of secondary metabolites - unclassified	A09100 Metabolism	10	2432	20	13626	0.00103788	2.8014	0.0114713
	99977 Transport	A09190 Not Included in Pathway or Brite	10	2432	21	13626	0.0016666	2.668	0.0174993
	03020 RNA polymerase	A09120 Genetic Information Processing	24	2432	74	13626	0.00172042	1.81712	0.0172042
	00196 Photosynthesis - antenna proteins	A09100 Metabolism	12	2432	28	13626	0.00181947	2.4012	0.0173676
	00260 Glycine, serine and threonine metabolism	A09100 Metabolism	30	2432	100	13626	0.00199901	1.68084	0.0182518
	00630 Glyoxylate and dicarboxylate metabolism	A09100 Metabolism	29	2432	96	13626	0.0020973	1.69251	0.0183514
	00620 Pyruvate metabolism	A09100 Metabolism	28	2432	92	13626	0.00219599	1.7052	0.0184463
	99999 Others	A09190 Not Included in Pathway or Brite	12	2432	29	13626	0.00260545	2.3184	0.021044
	A09150 Organismal Systems	A09150 Organismal Systems	131	2432	586	13626	0.00264989	1.2525	0.0206103
	B 09159 Environmental adaptation	A09150 Organismal Systems	131	2432	586	13626	0.00264989	1.2525	0.0206103
	03050 Proteasome	A09120 Genetic Information Processing	24	2432	77	13626	0.00311424	1.74633	0.0225514
	B 09101 Carbohydrate metabolism	A09100 Metabolism	206	2432	973	13626	0.00329034	1.1862	0.0230324
	04016 MAPK signaling pathway - plant	A09130 Environmental Information Processing	67	2432	278	13626	0.00485441	1.35031	0.0328847
	00670 One carbon pool by folate	A09100 Metabolism	11	2432	28	13626	0.00623408	2.2011	0.0396714
	01008 Polyketide biosynthesis proteins	A09180 Brite Hierarchies	6	2432	11	13626	0.00653497	3.05607	0.0403631
	04626 Plant-pathogen interaction	A09150 Organismal Systems	115	2432	522	13626	0.00749125	1.23433	0.0449475
	A09120 Genetic Information Processing	A09120 Genetic Information Processing	428	2432	2174	13626	0.00838678	1.10303	0.0489229
	02044 Secretion system	A09180 Brite Hierarchies	20	2432	69	13626	0.0154639	1.624	0.0877679
	03060 Protein export	A09120 Genetic Information Processing	25	2432	93	13626	0.0195215	1.50613	0.107882
	00640 Propanoate metabolism	A09100 Metabolism	12	2432	37	13626	0.0232171	1.81712	0.125015
	03051 Proteasome	A09180 Brite Hierarchies	31	2432	123	13626	0.0251215	1.41209	0.131888
	B 09141 Transport and catabolism	A09140 Cellular Processes	103	2432	488	13626	0.0338117	1.18256	0.161374
	A09140 Cellular Processes	A09140 Cellular Processes	103	2432	488	13626	0.0338117	1.18256	0.161374
	00300 Lysine biosynthesis	A09100 Metabolism	6	2432	15	13626	0.0371906	2.24112	0.169783
	00240 Pyrimidine metabolism	A09100 Metabolism	21	2432	82	13626	0.0495015	1.43486	0.221177
	00537 Glycosylphosphatidylinositol (GPI)-anchored proteins	A09180 Brite Hierarchies	12	2432	41	13626	0.0499202	1.63984	0.218401
Proximal	B 09110 Biosynthesis of other secondary metabolites	A09100 Metabolism	102	849	695	13626	0	2.35546	0
	00940 Phenylpropanoid biosynthesis	A09100 Metabolism	73	849	440	13626	7.77156e-15	2.66275	6.68354e-13
	04121 Ubiquitin system	A09180 Brite Hierarchies	107	849	1045	13626	1.44514e-07	1.64334	8.28547e-06
	00945 Stilbenoid, diarylheptanoid and gingerol biosynthesis	A09100 Metabolism	20	849	100	13626	2.87712e-06	3.20989	0.000123716
	00941 Flavonoid biosynthesis	A09100 Metabolism	16	849	96	13626	0.000269062	2.67491	0.00925572
	B 09109 Metabolism of terpenoids and polyketides	A09100 Metabolism	35	849	326	13626	0.00115817	1.7231	0.033201
	00908 Zeatin biosynthesis	A09100 Metabolism	14	849	91	13626	0.00143439	2.46915	0.0352451
	A09100 Metabolism	A09100 Metabolism	282	849	3910	13626	0.00167763	1.15753	0.036069
	00073 Cutin, suberine and wax biosynthesis	A09100 Metabolism	13	849	84	13626	0.00198208	2.48385	0.0378798
	04147 Exosome	A09180 Brite Hierarchies	74	849	875	13626	0.00413832	1.35733	0.0711791
	04040 Ion channels	A09180 Brite Hierarchies	10	849	62	13626	0.00468456	2.58862	0.0732495
	00901 Indole alkaloid biosynthesis	A09100 Metabolism	6	849	27	13626	0.00549833	3.56655	0.0788094
	00904 Diterpenoid biosynthesis	A09100 Metabolism	8	849	46	13626	0.0069332	2.79121	0.0917315
	03012 Translation factors	A09180 Brite Hierarchies	23	849	220	13626	0.0103036	1.6779	0.126587
	00199 Cytochrome P450	A09180 Brite Hierarchies	35	849	383	13626	0.0146973	1.46666	0.16853
	03029 Mitochondrial biogenesis	A09180 Brite Hierarchies	58	849	702	13626	0.0163529	1.32602	0.165453
	00942 Anthocyanin biosynthesis	A09100 Metabolism	5	849	25	13626	0.0173747	3.20989	0.166025
	01003 Glycosyltransferases	A09180 Brite Hierarchies	35	849	388	13626	0.0175811	1.44776	0.159156
	00380 Tryptophan metabolism	A09100 Metabolism	16	849	145	13626	0.018496	1.77098	0.159066
	00360 Phenylalanine metabolism	A09100 Metabolism	9	849	66	13626	0.0206052	2.18856	0.168766
	00052 Galactose metabolism	A09100 Metabolism	11	849	93	13626	0.0295151	1.89832	0.230754
	B 09131 Membrane transport	A09130 Environmental Information Processing	8	849	62	13626	0.0377209	2.0709	0.270333
	02010 ABC transporters	A09130 Environmental Information Processing	8	849	62	13626	0.0377209	2.0709	0.270333
	00062 Fatty acid elongation	A09100 Metabolism	9	849	76	13626	0.0459883	1.9006	0.292963
Tandem	00940 Phenylpropanoid biosynthesis	A09100 Metabolism	139	1651	440	13626	0	2.60725	0
	B 09110 Biosynthesis of other secondary metabolites	A09100 Metabolism	197	1651	695	13626	2.22045e-16	2.33939	2.05391e-14
	A09100 Metabolism	A09100 Metabolism	599	1651	3910	13626	6.14842e-13	1.26436	3.79152e-11
	02000 Transporters	A09180 Brite Hierarchies	192	1651	987	13626	4.21529e-12	1.60548	1.94957e-10
	A09130 Environmental Information Processing	A09130 Environmental Information Processing	136	1651	693	13626	4.17309e-09	1.61967	1.54404e-07
	04075 Plant hormone signal transduction	A09130 Environmental Information Processing	84	1651	380	13626	2.11201e-08	1.82439	6.51204e-07
	00199 Cytochrome P450	A09180 Brite Hierarchies	84	1651	383	13626	3.07603e-08	1.8101	8.12952e-07
	B 09132 Signal transduction	A09130 Environmental Information Processing	121	1651	631	13626	1.19358e-07	1.58262	2.76015e-06
	00460 Cyanoamino acid metabolism	A09100 Metabolism	33	1651	111	13626	5.43121e-07	2.45365	1.11642e-05
	00500 Starch and sucrose metabolism	A09100 Metabolism	54	1651	233	13626	1.54374e-06	1.91275	2.85592e-05
	00910 Nitrogen metabolism	A09100 Metabolism	22	1651	62	13626	1.63005e-06	2.92855	2.74144e-05
	B 09106 Metabolism of other amino acids	A09100 Metabolism	75	1651	364	13626	2.15827e-06	1.70052	3.32733e-05
	B 09191 Unclassified: metabolism	A09190 Not Included in Pathway or Brite	104	1651	571	13626	1.03869e-05	1.50321	0.000147813
	00943 Isoflavonoid biosynthesis	A09100 Metabolism	13	1651	30	13626	1.87961e-05	3.57638	0.000248377
	00073 Cutin, suberine and wax biosynthesis	A09100 Metabolism	24	1651	84	13626	3.8408e-05	2.35805	0.000473699
	00941 Flavonoid biosynthesis	A09100 Metabolism	26	1651	96	13626	5.12281e-05	2.23524	0.000592325
	99980 Enzymes with EC numbers	A09190 Not Included in Pathway or Brite	92	1651	511	13626	5.25857e-05	1.4859	0.000572256
	B 09183 Protein families: signaling and cellular processes	A09180 Brite Hierarchies	327	1651	2235	13626	5.46987e-05	1.20751	0.000562181
	00480 Glutathione metabolism	A09100 Metabolism	38	1651	168	13626	9.13956e-05	1.86679	0.000889905
	01002 Peptidases and inhibitors	A09180 Brite Hierarchies	97	1651	576	13626	0.000416912	1.38986	0.00385644
	00380 Tryptophan metabolism	A09100 Metabolism	32	1651	145	13626	0.000502904	1.82139	0.00443034
	00945 Stilbenoid, diarylheptanoid and gingerol biosynthesis	A09100 Metabolism	24	1651	100	13626	0.000700026	1.98076	0.00588658
	04016 MAPK signaling pathway - plant	A09130 Environmental Information Processing	52	1651	278	13626	0.000882152	1.54376	0.00709557
	00965 Betalain biosynthesis	A09100 Metabolism	9	1651	25	13626	0.00182874	2.97114	0.0140966
	00908 Zeatin biosynthesis	A09100 Metabolism	21	1651	91	13626	0.00246765	1.90458	0.0182606
	00592 alpha-Linolenic acid metabolism	A09100 Metabolism	17	1651	69	13626	0.00298423	2.03339	0.0212339
	00052 Galactose metabolism	A09100 Metabolism	21	1651	93	13626	0.00325947	1.86362	0.0223334
	00960 Tropane, piperidine and pyridine alkaloid biosynthesis	A09100 Metabolism	10	1651	34	13626	0.00559461	2.42741	0.0369644
	B 09131 Membrane transport	A09130 Environmental Information Processing	15	1651	62	13626	0.00613203	1.99674	0.0391181
	02010 ABC transporters	A09130 Environmental Information Processing	15	1651	62	13626	0.00613203	1.99674	0.0391181
	B 09109 Metabolism of terpenoids and polyketides	A09100 Metabolism	55	1651	326	13626	0.00660684	1.39241	0.0394279
	A09190 Not Included in Pathway or Brite	A09190 Not Included in Pathway or Brite	116	1651	770	13626	0.00689128	1.24334	0.0398402
	00944 Flavone and flavonol biosynthesis	A09100 Metabolism	5	1651	12	13626	0.00986172	3.43882	0.0552854
	00515 Mannose type O-glycan biosynthesis	A09100 Metabolism	5	1651	12	13626	0.00986172	3.43882	0.0552854
	00360 Phenylalanine metabolism	A09100 Metabolism	15	1651	66	13626	0.0111368	1.87572	0.0588661
	B 09103 Lipid metabolism	A09100 Metabolism	97	1651	642	13626	0.0118224	1.24698	0.0607538
	00053 Ascorbate and aldarate metabolism	A09100 Metabolism	15	1651	68	13626	0.0146203	1.82055	0.0731014
	B 09101 Carbohydrate metabolism	A09100 Metabolism	140	1651	973	13626	0.0152411	1.18751	0.0741999
	00902 Monoterpenoid biosynthesis	A09100 Metabolism	6	1651	20	13626	0.0270632	2.47595	0.128377
	00130 Ubiquinone and other terpenoid-quinone biosynthesis	A09100 Metabolism	13	1651	61	13626	0.0288366	1.75887	0.133369
	03110 Chaperones and folding catalysts	A09180 Brite Hierarchies	62	1651	412	13626	0.0408819	1.24198	0.184467
	00196 Photosynthesis - antenna proteins	A09100 Metabolism	7	1651	28	13626	0.0453267	2.06329	0.19501
	00520 Amino sugar and nucleotide sugar metabolism	A09100 Metabolism	31	1651	188	13626	0.0454571	1.3609	0.191126
	04090 CD molecules	A09180 Brite Hierarchies	9	1651	40	13626	0.0464471	1.85697	0.190949
Transposed	04141 Protein processing in endoplasmic reticulum	A09120 Genetic Information Processing	44	937	296	13626	9.61928e-07	2.16167	0.000187576
	B 09123 Folding, sorting and degradation	A09120 Genetic Information Processing	85	937	818	13626	7.22834e-05	1.5111	0.00704763
	00062 Fatty acid elongation	A09100 Metabolism	14	937	76	13626	0.000597531	2.67882	0.0388395
	04120 Ubiquitin mediated proteolysis	A09120 Genetic Information Processing	30	937	234	13626	0.000702863	1.86438	0.0342646
	03060 Protein export	A09120 Genetic Information Processing	15	937	93	13626	0.0016138	2.34551	0.0629384
	A09120 Genetic Information Processing	A09120 Genetic Information Processing	182	937	2174	13626	0.00189541	1.21742	0.0616008
	04626 Plant-pathogen interaction	A09150 Organismal Systems	52	937	522	13626	0.00435324	1.44864	0.121269
	04147 Exosome	A09180 Brite Hierarchies	79	937	875	13626	0.00715497	1.31295	0.174402
	00901 Indole alkaloid biosynthesis	A09100 Metabolism	6	937	27	13626	0.00883009	3.23159	0.191319
	A09150 Organismal Systems	A09150 Organismal Systems	55	937	586	13626	0.0112088	1.36488	0.218571
	B 09159 Environmental adaptation	A09150 Organismal Systems	55	937	586	13626	0.0112088	1.36488	0.218571
	03041 Spliceosome	A09180 Brite Hierarchies	43	937	452	13626	0.0187853	1.38344	0.305261
	02044 Secretion system	A09180 Brite Hierarchies	10	937	69	13626	0.0189653	2.10756	0.28448
	04121 Ubiquitin system	A09180 Brite Hierarchies	88	937	1045	13626	0.0256822	1.2246	0.357717
	B 09141 Transport and catabolism	A09140 Cellular Processes	45	937	488	13626	0.0267248	1.34098	0.347423
	A09140 Cellular Processes	A09140 Cellular Processes	45	937	488	13626	0.0267248	1.34098	0.347423
	04145 Phagosome	A09140 Cellular Processes	15	937	131	13626	0.0353741	1.66513	0.405762
	04031 GTP-binding proteins	A09180 Brite Hierarchies	11	937	88	13626	0.0383834	1.81777	0.41582
	03012 Translation factors	A09180 Brite Hierarchies	22	937	220	13626	0.0491756	1.45422	0.504697
WGD	04626 Plant-pathogen interaction	A09150 Organismal Systems	66	913	522	13626	3.81922e-07	1.887	6.68364e-05
	03000 Transcription factors	A09180 Brite Hierarchies	71	913	590	13626	9.06876e-07	1.79599	7.93517e-05
	A09150 Organismal Systems	A09150 Organismal Systems	70	913	586	13626	1.42201e-06	1.78278	8.29507e-05
	B 09159 Environmental adaptation	A09150 Organismal Systems	70	913	586	13626	1.42201e-06	1.78278	8.29507e-05
	04016 MAPK signaling pathway - plant	A09130 Environmental Information Processing	40	913	278	13626	3.59285e-06	2.1474	0.00012575
	00051 Fructose and mannose metabolism	A09100 Metabolism	15	913	74	13626	9.571e-05	3.02522	0.00279154
	03010 Ribosome	A09120 Genetic Information Processing	44	913	390	13626	0.00046193	1.68378	0.0115483
	03011 Ribosome	A09180 Brite Hierarchies	46	913	414	13626	0.000485005	1.65827	0.0106095
	01001 Protein kinases	A09180 Brite Hierarchies	66	913	691	13626	0.00210763	1.42549	0.0409818
	B 09132 Signal transduction	A09130 Environmental Information Processing	61	913	631	13626	0.00232518	1.44277	0.0406907
	00520 Amino sugar and nucleotide sugar metabolism	A09100 Metabolism	22	913	188	13626	0.00750893	1.74648	0.0938616
	00513 Various types of N-glycan biosynthesis	A09100 Metabolism	8	913	45	13626	0.00925592	2.65323	0.107986
	00010 Glycolysis / Gluconeogenesis	A09100 Metabolism	19	913	159	13626	0.0100262	1.78342	0.109661
	A09130 Environmental Information Processing	A09130 Environmental Information Processing	61	913	693	13626	0.0167397	1.31369	0.162747
	04146 Peroxisome	A09140 Cellular Processes	14	913	112	13626	0.0173883	1.86555	0.160155
	00030 Pentose phosphate pathway	A09100 Metabolism	8	913	55	13626	0.0291202	2.17083	0.254802
	B 09101 Carbohydrate metabolism	A09100 Metabolism	80	913	973	13626	0.031121	1.22709	0.259341
	04131 Membrane trafficking	A09180 Brite Hierarchies	85	913	1055	13626	0.0409063	1.20244	0.325391
	00905 Brassinosteroid biosynthesis	A09100 Metabolism	5	913	29	13626	0.0414458	2.57318	0.315349
Non-duplicated	B 09182 Protein families: genetic information processing	A09180 Brite Hierarchies	3653	6844	6536	13626	7.77156e-16	1.11275	1.82632e-13
	03400 DNA repair and recombination proteins	A09180 Brite Hierarchies	286	6844	427	13626	8.80296e-13	1.33351	1.03435e-10
	03019 Messenger RNA biogenesis	A09180 Brite Hierarchies	326	6844	496	13626	9.34475e-13	1.30856	7.32005e-11
	B 09124 Replication and repair	A09120 Genetic Information Processing	152	6844	205	13626	1.57585e-12	1.47621	9.25812e-11
	04131 Membrane trafficking	A09180 Brite Hierarchies	627	6844	1055	13626	2.64805e-10	1.18324	1.24458e-08
	03013 RNA transport	A09120 Genetic Information Processing	147	6844	206	13626	4.22422e-10	1.42072	1.65449e-08
	03041 Spliceosome	A09180 Brite Hierarchies	291	6844	452	13626	4.86595e-10	1.28178	1.63357e-08
	A09120 Genetic Information Processing	A09120 Genetic Information Processing	1222	6844	2174	13626	6.45255e-10	1.1191	1.89544e-08
	A09180 Brite Hierarchies	A09180 Brite Hierarchies	5194	6844	10032	13626	8.92496e-10	1.0308	2.33041e-08
	03009 Ribosome biogenesis	A09180 Brite Hierarchies	264	6844	407	13626	1.05489e-09	1.29142	2.47899e-08
	03032 DNA replication proteins	A09180 Brite Hierarchies	133	6844	188	13626	6.99529e-09	1.40848	1.49445e-07
	03016 Transfer RNA biogenesis	A09180 Brite Hierarchies	178	6844	266	13626	2.0378e-08	1.33228	3.99069e-07
	01009 Protein phosphatases and associated proteins	A09180 Brite Hierarchies	227	6844	363	13626	1.15702e-06	1.24502	2.09154e-05
	04812 Cytoskeleton proteins	A09180 Brite Hierarchies	147	6844	225	13626	2.85866e-06	1.30075	4.79846e-05
	01006 Prenyltransferases	A09180 Brite Hierarchies	38	6844	46	13626	5.14144e-06	1.64469	8.05493e-05
	B 09108 Metabolism of cofactors and vitamins	A09100 Metabolism	204	6844	328	13626	6.72557e-06	1.23827	9.87819e-05
	03015 mRNA surveillance pathway	A09120 Genetic Information Processing	96	6844	140	13626	7.58459e-06	1.36522	0.000104846
	03410 Base excision repair	A09120 Genetic Information Processing	43	6844	54	13626	7.83032e-06	1.58538	0.000102229
	00564 Glycerophospholipid metabolism	A09100 Metabolism	98	6844	144	13626	1.01286e-05	1.35495	0.000125274
	03040 Spliceosome	A09120 Genetic Information Processing	148	6844	231	13626	1.31333e-05	1.27558	0.000154317
	03021 Transcription machinery	A09180 Brite Hierarchies	208	6844	343	13626	5.53595e-05	1.20733	0.000619499
	03420 Nucleotide excision repair	A09120 Genetic Information Processing	59	6844	84	13626	0.000149856	1.3984	0.00160074
	B 09121 Transcription	A09120 Genetic Information Processing	227	6844	382	13626	0.000156459	1.1831	0.0015986
	B 09194 Poorly characterized	A09190 Not Included in Pathway or Brite	57	6844	81	13626	0.000178081	1.40103	0.00174371
	03036 Chromosome and associated proteins	A09180 Brite Hierarchies	540	6844	969	13626	0.000213312	1.1095	0.00200513
	00565 Ether lipid metabolism	A09100 Metabolism	30	6844	39	13626	0.000578425	1.53149	0.00522807
	04136 Autophagy - other	A09140 Cellular Processes	27	6844	35	13626	0.00101371	1.53587	0.00882302
	03008 Ribosome biogenesis in eukaryotes	A09120 Genetic Information Processing	76	6844	119	13626	0.0017918	1.27153	0.0150383
	99997 Function unknown	A09190 Not Included in Pathway or Brite	47	6844	69	13626	0.00195258	1.35615	0.0158226
	00760 Nicotinate and nicotinamide metabolism	A09100 Metabolism	20	6844	25	13626	0.00217027	1.59275	0.0170004
	02048 Prokaryotic defense system	A09180 Brite Hierarchies	14	6844	16	13626	0.00219926	1.74207	0.0166718
	03018 RNA degradation	A09120 Genetic Information Processing	83	6844	133	13626	0.003001	1.24247	0.0220386
	03440 Homologous recombination	A09120 Genetic Information Processing	62	6844	96	13626	0.00309947	1.28582	0.022072
	B 09104 Nucleotide metabolism	A09100 Metabolism	108	6844	179	13626	0.00396124	1.20124	0.0273792
	01005 Lipopolysaccharide biosynthesis proteins	A09180 Brite Hierarchies	8	6844	8	13626	0.00404248	1.99094	0.0271424
	00330 Arginine and proline metabolism	A09100 Metabolism	46	6844	69	13626	0.00417676	1.32729	0.027265
	00220 Arginine biosynthesis	A09100 Metabolism	25	6844	34	13626	0.00483556	1.46393	0.0307123
	B 09107 Glycan biosynthesis and metabolism	A09100 Metabolism	102	6844	169	13626	0.00494059	1.20163	0.0305536
	00510 N-Glycan biosynthesis	A09100 Metabolism	35	6844	51	13626	0.0059368	1.36633	0.035773
	04121 Ubiquitin system	A09180 Brite Hierarchies	564	6844	1045	13626	0.00642478	1.07454	0.0377456
	00280 Valine, leucine and isoleucine degradation	A09100 Metabolism	33	6844	48	13626	0.00716285	1.36877	0.0410554
	00561 Glycerolipid metabolism	A09100 Metabolism	69	6844	111	13626	0.00735395	1.23761	0.0411471
	00790 Folate biosynthesis	A09100 Metabolism	25	6844	35	13626	0.00889221	1.4221	0.048597
	03430 Mismatch repair	A09120 Genetic Information Processing	39	6844	59	13626	0.00993171	1.31605	0.0530444
	00240 Pyrimidine metabolism	A09100 Metabolism	52	6844	82	13626	0.0108557	1.26255	0.056691
	00563 Glycosylphosphatidylinositol (GPI)-anchor biosynthesis	A09100 Metabolism	24	6844	34	13626	0.0129203	1.40537	0.0660059
	00770 Pantothenate and CoA biosynthesis	A09100 Metabolism	24	6844	34	13626	0.0129203	1.40537	0.0660059
	00562 Inositol phosphate metabolism	A09100 Metabolism	49	6844	78	13626	0.0167612	1.25072	0.0820602
	00400 Phenylalanine, tyrosine and tryptophan biosynthesis	A09100 Metabolism	37	6844	57	13626	0.0178456	1.29237	0.0855859
	00600 Sphingolipid metabolism	A09100 Metabolism	26	6844	38	13626	0.0178487	1.36222	0.083889
	B 09123 Folding, sorting and degradation	A09120 Genetic Information Processing	440	6844	818	13626	0.019394	1.07092	0.0893647
	04122 Sulfur relay system	A09120 Genetic Information Processing	10	6844	12	13626	0.0199896	1.65912	0.0903378
	B 09193 Unclassified: signaling and cellular processes	A09190 Not Included in Pathway or Brite	48	6844	77	13626	0.0214667	1.24111	0.0951825
	00740 Riboflavin metabolism	A09100 Metabolism	15	6844	20	13626	0.0216492	1.49321	0.0942143
	03030 DNA replication	A09120 Genetic Information Processing	44	6844	70	13626	0.0223903	1.25145	0.0956677
	00900 Terpenoid backbone biosynthesis	A09100 Metabolism	40	6844	63	13626	0.0231494	1.26409	0.0971448
	00780 Biotin metabolism	A09100 Metabolism	17	6844	24	13626	0.0334668	1.41025	0.137977
	99975 Protein processing	A09190 Not Included in Pathway or Brite	9	6844	11	13626	0.0337755	1.62895	0.136849
	01007 Amino acid related enzymes	A09180 Brite Hierarchies	75	6844	129	13626	0.0427363	1.15752	0.170221
	00250 Alanine, aspartate and glutamate metabolism	A09100 Metabolism	36	6844	58	13626	0.0464169	1.23576	0.1818
	99995 Signaling proteins	A09190 Not Included in Pathway or Brite	16	6844	23	13626	0.0485959	1.385	0.187214

## Sheet: Table S10
Table S10. GO enrichment analysis for the T. aestivum B subgenome.
Duplication mode	Class	GO Name	GO ID	GO level	P value	EnrichmentScore	HitsGenesCountsInSelectedSet	HitsGenesCountsInBackground	AllGenesCountsInSelectedSet	AllGenesCountsInBackground	corrected p-value(BH method)
Dispersed	Molecular function	structural molecule activity	GO:0005198	2	0	3.14055	125	243	1454	8877	0
	Molecular function	structural constituent of ribosome	GO:0003735	3	3.33067e-16	3.71771	109	179	1454	8877	1.51712e-13
	Molecular function	proton channel activity	GO:0015252	8	1.5076e-10	5.38696	15	17	1454	8877	4.57809e-08
	Molecular function	proton-transporting ATP synthase activity, rotational mechanism	GO:0046933	9	1.5076e-10	5.38696	15	17	1454	8877	4.57809e-08
	Molecular function	DNA-binding transcription factor activity	GO:0003700	3	6.00733e-09	1.41845	217	934	1454	8877	1.09454e-06
	Molecular function	ATPase activity, coupled to transmembrane movement of ions, rotational mechanism	GO:0044769	8	1.16515e-08	4.15155	17	25	1454	8877	1.76909e-06
	Molecular function	NADPH dehydrogenase activity	GO:0003959	5	1.3543e-08	6.10523	10	10	1454	8877	1.76252e-06
	Molecular function	primary active transmembrane transporter activity	GO:0015399	5	1.62655e-08	2.01307	61	185	1454	8877	1.85224e-06
	Molecular function	rRNA binding	GO:0019843	6	3.1887e-08	2.61653	33	77	1454	8877	3.22767e-06
	Molecular function	transcription regulator activity	GO:0140110	2	4.36744e-08	1.37489	227	1008	1454	8877	3.97874e-06
	Molecular function	ATPase-coupled cation transmembrane transporter activity	GO:0019829	7	1.12298e-07	2.99032	24	49	1454	8877	9.30029e-06
	Molecular function	ATPase-coupled ion transmembrane transporter activity	GO:0042625	7	1.12298e-07	2.99032	24	49	1454	8877	9.30029e-06
	Molecular function	mRNA binding	GO:0003729	6	1.13406e-06	1.7171	72	256	1454	8877	7.94711e-05
	Molecular function	active ion transmembrane transporter activity	GO:0022853	5	1.46226e-06	1.95367	48	150	1454	8877	9.51514e-05
	Molecular function	oxidoreductase activity, acting on CH or CH2 groups	GO:0016725	4	2.51708e-06	4.07015	12	18	1454	8877	0.00015287
	Molecular function	active transmembrane transporter activity	GO:0022804	4	5.82523e-06	1.60137	80	305	1454	8877	0.000331674
	Molecular function	nucleoside diphosphate kinase activity	GO:0004550	7	7.15207e-06	4.36088	10	14	1454	8877	0.000383267
	Molecular function	ribonucleoside-diphosphate reductase activity	GO:0061731	6	1.13722e-05	4.57892	9	12	1454	8877	0.000575559
	Molecular function	oxidoreductase activity, acting on CH or CH2 groups, disulfide as acceptor	GO:0016728	5	1.13722e-05	4.57892	9	12	1454	8877	0.000575559
	Molecular function	ribonucleoside-diphosphate reductase activity, thioredoxin disulfide as acceptor	GO:0004748	7	1.13722e-05	4.57892	9	12	1454	8877	0.000575559
	Molecular function	CDP reductase activity	GO:0051063	8	1.67783e-05	4.88418	8	10	1454	8877	0.000727859
	Molecular function	ATPase-coupled transmembrane transporter activity	GO:0042626	6	1.85549e-05	1.82364	46	154	1454	8877	0.000768341
	Molecular function	mRNA 5'-UTR binding	GO:0048027	7	3.15668e-05	4.2267	9	13	1454	8877	0.00125032
	Molecular function	oxidoreduction-driven active transmembrane transporter activity	GO:0015453	6	3.3476e-05	2.95414	15	31	1454	8877	0.00127069
	Molecular function	oxidoreductase activity, acting on NAD(P)H	GO:0016651	4	3.90049e-05	1.99478	33	101	1454	8877	0.00142134
	Molecular function	small ribosomal subunit rRNA binding	GO:0070181	7	4.16209e-05	3.81577	10	16	1454	8877	0.00145833
	Molecular function	minor groove of adenine-thymine-rich DNA binding	GO:0003680	7	4.16209e-05	3.81577	10	16	1454	8877	0.00145833
	Molecular function	proton transmembrane transporter activity	GO:0015078	7	4.30016e-05	2.03508	31	93	1454	8877	0.00139909
	Molecular function	myosin heavy chain binding	GO:0032036	6	0.000117217	6.10523	5	5	1454	8877	0.00368223
	Molecular function	oxidoreductase activity, acting on NAD(P)H, quinone or similar compound as acceptor	GO:0016655	5	0.000148985	2.57062	16	38	1454	8877	0.00452419
	Molecular function	NAD(P)H dehydrogenase (quinone) activity	GO:0003955	6	0.000156671	2.7572	14	31	1454	8877	0.0046041
	Molecular function	NADH dehydrogenase (quinone) activity	GO:0050136	7	0.000190946	2.83457	13	28	1454	8877	0.005436
	Molecular function	NADH dehydrogenase (ubiquinone) activity	GO:0008137	8	0.000190946	2.83457	13	28	1454	8877	0.005436
	Molecular function	inorganic cation transmembrane transporter activity	GO:0022890	6	0.000254695	1.49876	68	277	1454	8877	0.00682432
	Molecular function	poly(U) RNA binding	GO:0008266	8	0.000315257	3.43419	9	16	1454	8877	0.0082057
	Molecular function	protein serine/threonine kinase activity	GO:0004674	7	0.00034586	1.32089	127	587	1454	8877	0.00875219
	Molecular function	sequence-specific DNA binding	GO:0043565	6	0.000423474	1.32298	122	563	1454	8877	0.0104266
	Molecular function	sequence-specific double-stranded DNA binding	GO:1990837	7	0.000427046	1.41821	82	353	1454	8877	0.0102379
	Molecular function	ATPase-coupled inorganic anion transmembrane transporter activity	GO:0043225	7	0.000435131	2.91989	11	23	1454	8877	0.0101642
	Molecular function	electron transfer activity	GO:0009055	4	0.000442696	2.30642	17	45	1454	8877	0.0100824
	Molecular function	kinase activity	GO:0016301	5	0.000540679	1.25143	173	844	1454	8877	0.0120136
	Molecular function	phosphotransferase activity, alcohol group as acceptor	GO:0016773	5	0.000593895	1.25786	164	796	1454	8877	0.0128819
	Molecular function	large ribosomal subunit rRNA binding	GO:0070180	7	0.00060758	5.08769	5	6	1454	8877	0.0128722
	Molecular function	neurotransmitter transmembrane transporter activity	GO:0005326	4	0.00060758	5.08769	5	6	1454	8877	0.0128722
	Molecular function	protein kinase activity	GO:0004672	6	0.000610439	1.2797	144	687	1454	8877	0.012358
	Molecular function	cation transmembrane transporter activity	GO:0008324	5	0.000721537	1.43894	70	297	1454	8877	0.0128886
	Molecular function	poly-pyrimidine tract binding	GO:0008187	7	0.000831302	2.90725	10	21	1454	8877	0.0145638
	Molecular function	transferase activity, transferring phosphorus-containing groups	GO:0016772	4	0.000941561	1.22495	188	937	1454	8877	0.0161842
	Molecular function	arsenite secondary active transmembrane transporter activity	GO:0008490	8	0.00102483	4.07015	6	9	1454	8877	0.0172893
	Molecular function	ATPase-coupled arsenite transmembrane transporter activity	GO:0015446	7	0.00102483	4.07015	6	9	1454	8877	0.0172893
	Molecular function	arsenate ion transmembrane transporter activity	GO:1901683	6	0.00102483	4.07015	6	9	1454	8877	0.0172893
	Molecular function	carbon-nitrogen ligase activity, with glutamine as amido-N-donor	GO:0016884	5	0.00115082	3.56138	7	12	1454	8877	0.018393
	Molecular function	phosphatidylinositol phosphate kinase activity	GO:0016307	6	0.00115082	3.56138	7	12	1454	8877	0.018393
	Molecular function	NADH dehydrogenase activity	GO:0003954	5	0.00130895	2.40509	13	33	1454	8877	0.0202111
	Molecular function	calcium-dependent protein kinase activity	GO:0010857	7	0.00184406	2.18044	15	42	1454	8877	0.0279989
	Molecular function	calcium-dependent protein serine/threonine kinase activity	GO:0009931	8	0.00184406	2.18044	15	42	1454	8877	0.0279989
	Molecular function	mRNA 3'-UTR AU-rich region binding	GO:0035925	8	0.00214233	3.28743	7	13	1454	8877	0.0314785
	Molecular function	trehalose-phosphatase activity	GO:0004805	8	0.00220727	3.66314	6	10	1454	8877	0.0319178
	Molecular function	arsenite transmembrane transporter activity	GO:0015105	7	0.00220727	3.66314	6	10	1454	8877	0.0319178
	Molecular function	glucuronokinase activity	GO:0047940	6	0.00220727	3.66314	6	10	1454	8877	0.0319178
	Molecular function	phosphotransferase activity, phosphate group as acceptor	GO:0016776	5	0.00313164	2.39848	11	28	1454	8877	0.042581
	Molecular function	cation channel activity	GO:0005261	7	0.0040598	1.89473	18	58	1454	8877	0.0543894
	Molecular function	omega-6 fatty acid desaturase activity	GO:0045485	5	0.00418595	3.33012	6	11	1454	8877	0.0552667
	Molecular function	sulfate transmembrane transporter activity	GO:0015116	7	0.00418595	3.33012	6	11	1454	8877	0.0552667
	Molecular function	phosphatidylcholine 12-monooxygenase activity	GO:0050183	6	0.00418595	3.33012	6	11	1454	8877	0.0552667
	Molecular function	phosphorelay response regulator activity	GO:0000156	3	0.0042411	3.81577	5	8	1454	8877	0.0536617
	Molecular function	1-phosphatidylinositol-3-phosphate 5-kinase activity	GO:0000285	7	0.0042411	3.81577	5	8	1454	8877	0.0536617
	Molecular function	oxidoreductase activity, acting on paired donors, with incorporation or reduction of molecular oxygen, NAD(P)H as one donor, and incorporation of one atom of oxygen	GO:0016709	5	0.00513147	1.59267	30	115	1454	8877	0.055652
	Molecular function	myosin binding	GO:0017022	5	0.00538966	2.49759	9	22	1454	8877	0.0577645
	Molecular function	transcription cis-regulatory region binding	GO:0000976	8	0.00586753	1.33136	70	321	1454	8877	0.0621548
	Molecular function	transcription regulatory region nucleic acid binding	GO:0001067	5	0.00586753	1.33136	70	321	1454	8877	0.0621548
	Molecular function	double-stranded DNA binding	GO:0003690	6	0.00780058	1.27749	86	411	1454	8877	0.0807538
	Molecular function	enone reductase activity	GO:0035671	6	0.00826144	3.39179	5	9	1454	8877	0.0827052
	Molecular function	cellulose synthase activity	GO:0016759	7	0.00908553	2.67104	7	16	1454	8877	0.0899665
	Molecular function	GTPase activator activity	GO:0005096	6	0.0100413	2.09867	11	32	1454	8877	0.0983617
	Molecular function	DNA-directed 5'-3' RNA polymerase activity	GO:0003899	8	0.0100571	2.44209	8	20	1454	8877	0.0974687
	Molecular function	serine-type endopeptidase activity	GO:0004252	6	0.0104098	2.28946	9	24	1454	8877	0.0998246
	Molecular function	5'-3' RNA polymerase activity	GO:0034062	7	0.0139584	2.3258	8	21	1454	8877	0.13246
	Molecular function	RNA polymerase activity	GO:0097747	6	0.0139584	2.3258	8	21	1454	8877	0.13246
	Molecular function	pyrimidine nucleotide binding	GO:0019103	6	0.0143156	3.05261	5	10	1454	8877	0.133077
	Molecular function	deoxyribonucleotide binding	GO:0032552	6	0.0143156	3.05261	5	10	1454	8877	0.133077
	Molecular function	pyrimidine deoxyribonucleotide binding	GO:0032556	7	0.0143156	3.05261	5	10	1454	8877	0.133077
	Molecular function	signaling receptor regulator activity	GO:0030545	3	0.0143156	3.05261	5	10	1454	8877	0.133077
	Molecular function	signaling receptor inhibitor activity	GO:0030547	4	0.0143156	3.05261	5	10	1454	8877	0.133077
	Molecular function	peroxisome proliferator activated receptor binding	GO:0042975	5	0.0143156	3.05261	5	10	1454	8877	0.133077
	Molecular function	transporter activity	GO:0005215	2	0.0165283	1.15742	171	902	1454	8877	0.140723
	Molecular function	calmodulin-dependent protein kinase activity	GO:0004683	8	0.0170468	1.84577	13	43	1454	8877	0.139907
	Molecular function	nucleoside-triphosphate diphosphatase activity	GO:0047429	7	0.0174927	2.61653	6	14	1454	8877	0.142284
	Molecular function	transmembrane transporter activity	GO:0022857	3	0.0176183	1.16255	159	835	1454	8877	0.142038
	Molecular function	phosphatidylinositol binding	GO:0035091	5	0.0180087	1.71375	16	57	1454	8877	0.143912
	Molecular function	phospholipid binding	GO:0005543	4	0.0191797	1.54308	23	91	1454	8877	0.151937
	Molecular function	passive transmembrane transporter activity	GO:0022803	4	0.0192193	1.45363	30	126	1454	8877	0.150938
	Molecular function	channel activity	GO:0015267	5	0.0192193	1.45363	30	126	1454	8877	0.150938
	Molecular function	GTPase regulator activity	GO:0030695	5	0.0203802	1.6111	19	72	1454	8877	0.157342
	Molecular function	inorganic molecular entity transmembrane transporter activity	GO:0015318	4	0.0218849	1.20871	98	495	1454	8877	0.167539
	Molecular function	protein heterodimerization activity	GO:0046982	5	0.0223352	1.74435	14	49	1454	8877	0.169562
	Molecular function	pigment binding	GO:0031409	3	0.022757	2.7751	5	11	1454	8877	0.171336
	Molecular function	auxin transmembrane transporter activity	GO:0080161	4	0.0235753	2.03508	9	27	1454	8877	0.176042
	Molecular function	protein folding chaperone	GO:0044183	2	0.0235753	2.03508	9	27	1454	8877	0.176042
	Molecular function	ion channel activity	GO:0005216	6	0.0242126	1.5447	21	83	1454	8877	0.177885
	Molecular function	calcium ion binding	GO:0005509	6	0.0245531	1.48185	25	103	1454	8877	0.178943
	Molecular function	cyclin-dependent protein serine/threonine kinase regulator activity	GO:0016538	6	0.025195	2.44209	6	15	1454	8877	0.182164
	Molecular function	ligase activity	GO:0016874	3	0.0301957	1.35266	37	167	1454	8877	0.152824
	Molecular function	auxin efflux transmembrane transporter activity	GO:0010329	5	0.0320906	2.03508	8	24	1454	8877	0.161517
	Molecular function	aldehyde-lyase activity	GO:0016832	5	0.0320906	2.03508	8	24	1454	8877	0.161517
	Molecular function	DNA secondary structure binding	GO:0000217	6	0.0337858	1.85007	10	33	1454	8877	0.168191
	Molecular function	dUTP diphosphatase activity	GO:0004170	8	0.0338541	2.54384	5	12	1454	8877	0.16318
	Molecular function	solute:sodium symporter activity	GO:0015370	9	0.0338541	2.54384	5	12	1454	8877	0.16318
	Molecular function	potassium:sodium symporter activity	GO:0009674	10	0.0338541	2.54384	5	12	1454	8877	0.16318
	Molecular function	DNA binding	GO:0003677	5	0.0425719	1.12569	170	922	1454	8877	0.201995
	Molecular function	nucleobase-containing compound kinase activity	GO:0019205	6	0.0440218	1.72199	11	39	1454	8877	0.207792
	Molecular function	chloride transmembrane transporter activity	GO:0015108	8	0.047779	2.34816	5	13	1454	8877	0.222075
	Molecular function	serine-type peptidase activity	GO:0008236	5	0.0477917	1.61975	13	49	1454	8877	0.221006
	Molecular function	serine hydrolase activity	GO:0017171	4	0.0477917	1.61975	13	49	1454	8877	0.221006
	Molecular function	guanyl-nucleotide exchange factor activity	GO:0005085	6	0.0493653	1.74435	10	35	1454	8877	0.225989
	Molecular function	nucleoside-triphosphatase regulator activity	GO:0060589	4	0.0497659	1.46835	19	79	1454	8877	0.226684
	Molecular function	potassium ion transmembrane transporter activity	GO:0015079	8	0.0499721	1.52631	16	64	1454	8877	0.226491
	Cellular component	cytosolic large ribosomal subunit	GO:0022625	6	0	3.76806	39	62	1743	10441	0
	Cellular component	cytosolic ribosome	GO:0022626	7	0	3.27127	77	141	1743	10441	0
	Cellular component	large ribosomal subunit	GO:0015934	5	0	3.69768	50	81	1743	10441	0
	Cellular component	small ribosomal subunit	GO:0015935	5	0	3.7439	50	80	1743	10441	0
	Cellular component	mitochondrial ribosome	GO:0005761	8	0	4.64244	31	40	1743	10441	0
	Cellular component	obsolete cytosolic part	GO:0044445	0	1.11022e-16	3.13775	99	189	1743	10441	1.06951e-14
	Cellular component	ribosome	GO:0005840	6	1.11022e-16	3.12168	111	213	1743	10441	1.06951e-14
	Cellular component	ribosomal subunit	GO:0044391	4	3.33067e-16	3.72065	100	161	1743	10441	2.40641e-14
	Cellular component	mitochondrial protein-containing complex	GO:0098798	3	3.33067e-16	2.76791	67	145	1743	10441	2.40641e-14
	Cellular component	ribonucleoprotein complex	GO:1990904	3	9.54792e-15	1.82419	148	486	1743	10441	5.5187e-13
	Cellular component	mitochondrial small ribosomal subunit	GO:0005763	7	2.32925e-13	5.41975	19	21	1743	10441	1.22391e-11
	Cellular component	proton-transporting two-sector ATPase complex, proton-transporting domain	GO:0033177	4	1.38134e-12	4.99187	20	24	1743	10441	6.65345e-11
	Cellular component	proton-transporting ATP synthase complex, coupling factor F(o)	GO:0045263	5	1.43785e-12	5.17339	19	22	1743	10441	6.3929e-11
	Cellular component	cytosolic small ribosomal subunit	GO:0022627	6	6.36891e-12	3.85087	27	42	1743	10441	2.62945e-10
	Cellular component	organellar ribosome	GO:0000313	7	6.47327e-12	3.50373	31	53	1743	10441	2.49437e-10
	Cellular component	obsolete mitochondrial part	GO:0044429	0	5.40261e-11	1.83911	105	342	1743	10441	1.95169e-09
	Cellular component	polysomal ribosome	GO:0042788	7	6.60083e-11	3.59415	27	45	1743	10441	2.24428e-09
	Cellular component	proton-transporting ATP synthase complex	GO:0045259	5	3.10401e-10	4.37749	19	26	1743	10441	9.96732e-09
	Cellular component	polysome	GO:0005844	4	9.27896e-10	3.15849	29	55	1743	10441	2.82276e-08
	Cellular component	mitochondrial inner membrane	GO:0005743	6	5.3663e-09	1.96822	69	210	1743	10441	1.55086e-07
	Cellular component	organellar small ribosomal subunit	GO:0000314	6	1.30427e-08	3.79382	19	30	1743	10441	3.58983e-07
	Cellular component	mitochondrial proton-transporting ATP synthase complex, coupling factor F(o)	GO:0000276	6	2.5551e-08	4.86708	13	16	1743	10441	6.71295e-07
	Cellular component	protein-containing complex	GO:0032991	2	3.36594e-08	1.25522	404	1928	1743	10441	8.45876e-07
	Cellular component	proton-transporting two-sector ATPase complex	GO:0016469	4	6.45693e-08	3.423	20	35	1743	10441	1.55504e-06
	Cellular component	mitochondrion	GO:0005739	6	1.81554e-07	1.3773	209	909	1743	10441	4.19752e-06
	Cellular component	mitochondrial membrane	GO:0031966	5	5.23923e-07	1.75747	71	242	1743	10441	1.16472e-05
	Cellular component	mitochondrial matrix	GO:0005759	6	7.34211e-07	2.24634	36	96	1743	10441	1.57176e-05
	Cellular component	mitochondrial large ribosomal subunit	GO:0005762	7	1.22504e-06	4.22841	12	17	1743	10441	2.52883e-05
	Cellular component	mitochondrial proton-transporting ATP synthase complex	GO:0005753	6	1.81665e-06	3.89366	13	20	1743	10441	3.62077e-05
	Cellular component	membrane	GO:0016020	3	3.7018e-06	1.13041	722	3826	1743	10441	7.13214e-05
	Cellular component	mitochondrial envelope	GO:0005740	5	4.28682e-06	1.66787	71	255	1743	10441	7.99284e-05
	Cellular component	oxidoreductase complex	GO:1990204	4	4.69979e-06	2.23732	31	83	1743	10441	8.48899e-05
	Cellular component	organelle inner membrane	GO:0019866	5	4.69979e-06	1.67059	70	251	1743	10441	8.23176e-05
	Cellular component	plasmodesma	GO:0009506	6	6.45462e-06	1.39092	150	646	1743	10441	0.000109728
	Cellular component	symplast	GO:0055044	3	6.45462e-06	1.39092	150	646	1743	10441	0.000109728
	Cellular component	organellar large ribosomal subunit	GO:0000315	6	1.51942e-05	3.59415	12	20	1743	10441	0.000243952
	Cellular component	anchoring junction	GO:0070161	4	1.55073e-05	1.36972	150	656	1743	10441	0.00024225
	Cellular component	cell-cell junction	GO:0005911	5	1.55073e-05	1.36972	150	656	1743	10441	0.00024225
	Cellular component	cell junction	GO:0030054	3	1.57605e-05	1.36142	155	682	1743	10441	0.000233579
	Cellular component	ribonucleoside-diphosphate reductase complex	GO:0005971	5	1.94559e-05	4.7922	8	10	1743	10441	0.000281138
	Cellular component	mitotic cohesin complex	GO:0030892	4	2.14889e-05	5.99025	6	6	1743	10441	0.000302941
	Cellular component	nuclear mitotic cohesin complex	GO:0034990	5	2.14889e-05	5.99025	6	6	1743	10441	0.000302941
	Cellular component	inner mitochondrial membrane protein complex	GO:0098800	4	2.37263e-05	2.06116	32	93	1743	10441	0.000318926
	Cellular component	chaperonin-containing T-complex	GO:0005832	4	8.83945e-05	3.85087	9	14	1743	10441	0.00116118
	Cellular component	RNA polymerase V complex	GO:0000419	9	0.000104687	3.29464	11	20	1743	10441	0.00134465
	Cellular component	chaperone complex	GO:0101031	3	0.000188223	3.59415	9	15	1743	10441	0.00236506
	Cellular component	cell wall	GO:0005618	4	0.000234873	1.31539	139	633	1743	10441	0.00288844
	Cellular component	external encapsulating structure	GO:0030312	3	0.000537824	1.29021	140	650	1743	10441	0.0064763
	Cellular component	catalytic complex	GO:1902494	3	0.00120524	1.24965	155	743	1743	10441	0.0133967
	Cellular component	cell periphery	GO:0071944	3	0.00133383	1.11521	490	2632	1743	10441	0.0145463
	Cellular component	plasma membrane	GO:0005886	4	0.00141861	1.13044	408	2162	1743	10441	0.0151844
	Cellular component	membrane protein complex	GO:0098796	3	0.00151024	1.39904	71	304	1743	10441	0.0158713
	Cellular component	proteasome core complex	GO:0005839	3	0.00151812	2.72284	10	22	1743	10441	0.0156691
	Cellular component	endosome	GO:0005768	8	0.0020319	1.36464	77	338	1743	10441	0.0206042
	Cellular component	obsolete mitochondrial membrane part	GO:0044455	0	0.00208235	1.65248	32	116	1743	10441	0.0207517
	Cellular component	proteasome core complex, alpha-subunit complex	GO:0019773	3	0.00244627	3.59415	6	10	1743	10441	0.0239652
	Cellular component	cytochrome complex	GO:0070069	3	0.00244627	3.59415	6	10	1743	10441	0.0239652
	Cellular component	perinuclear region of cytoplasm	GO:0048471	3	0.00276224	1.99675	17	51	1743	10441	0.0261733
	Cellular component	peptidase complex	GO:1905368	4	0.0033993	1.76635	23	78	1743	10441	0.0316903
	Cellular component	non-membrane-bounded organelle	GO:0043228	4	0.00364902	1.15345	269	1397	1743	10441	0.0334783
	Cellular component	intracellular non-membrane-bounded organelle	GO:0043232	5	0.00364902	1.15345	269	1397	1743	10441	0.0334783
	Cellular component	nuclear cohesin complex	GO:0000798	4	0.00462482	3.26741	6	11	1743	10441	0.0411253
	Cellular component	PAS complex	GO:0070772	8	0.00462578	3.7439	5	8	1743	10441	0.0405106
	Cellular component	endopeptidase complex	GO:1905369	5	0.00466713	1.83572	19	62	1743	10441	0.0402627
	Cellular component	RNA polymerase IV complex	GO:0000418	9	0.00662511	2.79545	7	15	1743	10441	0.0563134
	Cellular component	cohesin complex	GO:0008278	3	0.00795366	2.99512	6	12	1743	10441	0.0666263
	Cellular component	NADH dehydrogenase complex	GO:0030964	5	0.00799032	1.95031	14	43	1743	10441	0.0659772
	Cellular component	plant-type cell wall	GO:0009505	5	0.00863811	1.32226	66	299	1743	10441	0.0703215
	Cellular component	proteasome complex	GO:0000502	6	0.00969438	1.78656	17	57	1743	10441	0.0778243
	Cellular component	RNA polymerase II, core complex	GO:0005665	9	0.0101032	2.62073	7	16	1743	10441	0.0799954
	Cellular component	chloroplast thylakoid membrane	GO:0009535	7	0.0101428	1.32875	61	275	1743	10441	0.0792236
	Cellular component	cytosol	GO:0005829	3	0.0119352	1.11683	308	1652	1743	10441	0.0919805
	Cellular component	trans-Golgi network	GO:0005802	5	0.0123147	1.37337	47	205	1743	10441	0.0936565
	Cellular component	mitochondrial respirasome	GO:0005746	4	0.0127009	1.77489	16	54	1743	10441	0.0953395
	Cellular component	plastid thylakoid membrane	GO:0055035	6	0.0127598	1.31441	61	278	1743	10441	0.0945531
	Cellular component	transferase complex, transferring phosphorus-containing groups	GO:0061695	5	0.014491	1.41385	38	161	1743	10441	0.106023
	Cellular component	RNA polymerase III complex	GO:0005666	9	0.0154257	2.0656	10	29	1743	10441	0.11145
	Cellular component	nuclear exosome (RNase complex)	GO:0000176	6	0.0155213	2.99512	5	10	1743	10441	0.110757
	Cellular component	pollen tube tip	GO:0090404	6	0.0155213	2.99512	5	10	1743	10441	0.110757
	Cellular component	fungal-type vacuole membrane	GO:0000329	8	0.0155213	2.99512	5	10	1743	10441	0.110757
	Cellular component	respiratory chain complex	GO:0098803	4	0.0180845	1.7115	16	56	1743	10441	0.120148
	Cellular component	respirasome	GO:0070469	3	0.0180845	1.7115	16	56	1743	10441	0.120148
	Cellular component	endosome membrane	GO:0010008	7	0.0198624	1.57244	21	80	1743	10441	0.128994
	Cellular component	cytoplasmic exosome (RNase complex)	GO:0000177	6	0.0246017	2.72284	5	11	1743	10441	0.157998
	Cellular component	phosphatidylinositol 3-kinase complex, class III	GO:0035032	7	0.0246017	2.72284	5	11	1743	10441	0.157998
	Cellular component	fungal-type vacuole	GO:0000324	8	0.0246017	2.72284	5	11	1743	10441	0.157998
	Cellular component	phosphatidylinositol 3-kinase complex	GO:0005942	6	0.0246017	2.72284	5	11	1743	10441	0.157998
	Cellular component	photosynthetic membrane	GO:0034357	4	0.0275351	1.26438	61	289	1743	10441	0.169312
	Cellular component	thylakoid membrane	GO:0042651	5	0.0275351	1.26438	61	289	1743	10441	0.169312
	Cellular component	cellular anatomical entity	GO:0110165	2	0.0310057	1.00182	1743	10422	1743	10441	0.14811
	Cellular component	intracellular protein-containing complex	GO:0140535	3	0.0337115	1.19545	92	461	1743	10441	0.159715
	Cellular component	obsolete endosomal part	GO:0044440	0	0.0377583	1.45027	23	95	1743	10441	0.173209
	Cellular component	growing cell tip	GO:0035838	5	0.0379409	2.24634	6	16	1743	10441	0.172676
	Cellular component	protein kinase complex	GO:1902911	6	0.0449101	1.91688	8	25	1743	10441	0.202797
	Cellular component	serine/threonine protein kinase complex	GO:1902554	7	0.0449101	1.91688	8	25	1743	10441	0.202797
	Cellular component	obsolete plasma membrane part	GO:0044459	0	0.0452106	1.18459	88	445	1743	10441	0.201013
	Cellular component	histone acetyltransferase complex	GO:0000123	7	0.0460844	1.76184	10	34	1743	10441	0.203334
	Cellular component	chloroplast thylakoid	GO:0009534	6	0.0474092	1.21231	68	336	1743	10441	0.207595
	Cellular component	nuclear DNA-directed RNA polymerase complex	GO:0055029	8	0.0497901	1.37065	27	118	1743	10441	0.214766
	Biological process	macromolecule biosynthetic process	GO:0009059	5	1.9984e-15	1.33816	497	2311	1651	10273	7.80176e-12
	Biological process	cellular nitrogen compound biosynthetic process	GO:0044271	5	1.34337e-14	1.32194	505	2377	1651	10273	2.62226e-11
	Biological process	organic substance biosynthetic process	GO:1901576	4	7.62723e-14	1.23762	688	3459	1651	10273	9.92557e-11
	Biological process	biosynthetic process	GO:0009058	3	4.86944e-13	1.22389	702	3569	1651	10273	4.75257e-10
	Biological process	regulation of cutin biosynthetic process	GO:1901957	7	6.47704e-13	5.60006	18	20	1651	10273	5.05727e-10
	Biological process	cellular biosynthetic process	GO:0044249	4	6.66289e-12	1.2226	660	3359	1651	10273	4.33532e-09
	Biological process	cellular macromolecule biosynthetic process	GO:0034645	6	1.00033e-11	1.29737	461	2211	1651	10273	5.579e-09
	Biological process	translation	GO:0006412	8	1.20979e-11	1.89216	104	342	1651	10273	5.90376e-09
	Biological process	ribosome assembly	GO:0042255	8	1.83958e-11	3.06966	37	75	1651	10273	7.97971e-09
	Biological process	positive regulation of cutin biosynthetic process	GO:1901959	8	2.05942e-11	5.53092	16	18	1651	10273	8.03997e-09
	Biological process	nucleoside triphosphate metabolic process	GO:0009141	8	4.93033e-11	2.52939	50	123	1651	10273	1.74982e-08
	Biological process	peptide biosynthetic process	GO:0043043	7	6.68541e-11	1.84364	104	351	1651	10273	2.17499e-08
	Biological process	regulation of abscisic acid biosynthetic process	GO:0010115	8	2.38984e-10	4.66672	18	24	1651	10273	7.17687e-08
	Biological process	amide biosynthetic process	GO:0043604	6	6.4466e-10	1.71854	116	420	1651	10273	1.79768e-07
	Biological process	ribonucleoprotein complex assembly	GO:0022618	8	1.74394e-09	2.32175	50	134	1651	10273	4.53888e-07
	Biological process	ribonucleoprotein complex subunit organization	GO:0071826	6	1.78852e-09	2.27858	52	142	1651	10273	4.36399e-07
	Biological process	cutin biosynthetic process	GO:0010143	6	4.97505e-09	3.39398	24	44	1651	10273	1.1425e-06
	Biological process	transpiration	GO:0010148	7	5.24892e-09	4.5253	16	22	1651	10273	1.13843e-06
	Biological process	ribosomal small subunit assembly	GO:0000028	9	9.04383e-09	3.62967	21	36	1651	10273	1.85827e-06
	Biological process	ribosomal small subunit biogenesis	GO:0042274	6	1.60015e-08	2.64447	34	80	1651	10273	3.1235e-06
	Biological process	peptide metabolic process	GO:0006518	6	2.62602e-08	1.66137	106	397	1651	10273	4.88189e-06
	Biological process	non-membrane-bounded organelle assembly	GO:0140694	7	4.01446e-08	2.26265	44	121	1651	10273	7.12385e-06
	Biological process	rRNA 3'-end processing	GO:0031125	11	5.74884e-08	4.75822	13	17	1651	10273	9.75803e-06
	Biological process	nucleobase-containing compound biosynthetic process	GO:0034654	6	7.61609e-08	1.26369	368	1812	1651	10273	1.23888e-05
	Biological process	regulation of alcohol biosynthetic process	GO:1902930	6	1.17146e-07	3.61294	18	31	1651	10273	1.82934e-05
	Biological process	sesquiterpenoid biosynthetic process	GO:0016106	9	1.17796e-07	3.3634	20	37	1651	10273	1.76875e-05
	Biological process	regulation of isoprenoid metabolic process	GO:0019747	7	1.20455e-07	3.47716	19	34	1651	10273	1.74169e-05
	Biological process	abscisic acid biosynthetic process	GO:0009688	10	2.27606e-07	3.50004	18	32	1651	10273	3.17347e-05
	Biological process	tertiary alcohol biosynthetic process	GO:1902645	7	2.27606e-07	3.50004	18	32	1651	10273	3.17347e-05
	Biological process	apocarotenoid biosynthetic process	GO:0043289	8	2.27606e-07	3.50004	18	32	1651	10273	3.17347e-05
	Biological process	nucleoside triphosphate biosynthetic process	GO:0009142	9	2.313e-07	2.48892	32	80	1651	10273	2.91289e-05
	Biological process	sesquiterpenoid metabolic process	GO:0006714	8	2.4374e-07	2.98151	23	48	1651	10273	2.97363e-05
	Biological process	maturation of SSU-rRNA from tricistronic rRNA transcript (SSU-rRNA, 5.8S rRNA, LSU-rRNA)	GO:0000462	12	3.23561e-07	2.87183	24	52	1651	10273	3.82783e-05
	Biological process	abscisic acid metabolic process	GO:0009687	9	3.27657e-07	3.11114	21	42	1651	10273	3.76227e-05
	Biological process	tertiary alcohol metabolic process	GO:1902644	6	3.27657e-07	3.11114	21	42	1651	10273	3.76227e-05
	Biological process	apocarotenoid metabolic process	GO:0043288	7	3.27657e-07	3.11114	21	42	1651	10273	3.76227e-05
	Biological process	ribonucleoside triphosphate metabolic process	GO:0009199	9	3.80036e-07	2.3093	36	97	1651	10273	4.0099e-05
	Biological process	energy coupled proton transport, down electrochemical gradient	GO:0015985	10	4.08523e-07	3.68728	16	27	1651	10273	4.19703e-05
	Biological process	ATP synthesis coupled proton transport	GO:0015986	13	4.08523e-07	3.68728	16	27	1651	10273	4.19703e-05
	Biological process	endonucleolytic cleavage to generate mature 3'-end of SSU-rRNA from (SSU-rRNA, 5.8S rRNA, LSU-rRNA)	GO:0000461	12	4.38738e-07	6.22229	8	8	1651	10273	4.28209e-05
	Biological process	ATP metabolic process	GO:0046034	3	4.90652e-07	2.35064	34	90	1651	10273	4.67197e-05
	Biological process	ribosome biogenesis	GO:0042254	6	6.39956e-07	1.75311	71	252	1651	10273	5.94854e-05
	Biological process	organic cyclic compound biosynthetic process	GO:1901362	5	7.25867e-07	1.20928	440	2264	1651	10273	6.5902e-05
	Biological process	maturation of 5.8S rRNA	GO:0000460	11	8.09516e-07	3.41222	17	31	1651	10273	7.18261e-05
	Biological process	aromatic compound biosynthetic process	GO:0019438	5	8.21549e-07	1.21313	426	2185	1651	10273	7.12739e-05
	Biological process	ribonucleoprotein complex biogenesis	GO:0022613	5	1.00273e-06	1.66198	82	307	1651	10273	8.51017e-05
	Biological process	cuticle development	GO:0042335	4	1.03824e-06	3.03526	20	41	1651	10273	8.62406e-05
	Biological process	cellular amide metabolic process	GO:0043603	5	1.08469e-06	1.50539	120	496	1651	10273	8.82214e-05
	Biological process	purine nucleoside triphosphate metabolic process	GO:0009144	9	1.19235e-06	2.27482	34	93	1651	10273	9.49983e-05
	Biological process	purine ribonucleoside triphosphate metabolic process	GO:0009205	10	1.19235e-06	2.27482	34	93	1651	10273	9.49983e-05
	Biological process	maturation of 5.8S rRNA from tricistronic rRNA transcript (SSU-rRNA, 5.8S rRNA, LSU-rRNA)	GO:0000466	12	1.40782e-06	3.78748	14	23	1651	10273	0.000107767
	Biological process	RNA biosynthetic process	GO:0032774	8	1.51134e-06	1.25812	313	1548	1651	10273	0.000113467
	Biological process	regulation of macromolecule biosynthetic process	GO:0010556	6	1.94537e-06	1.24446	332	1660	1651	10273	0.000143297
	Biological process	positive regulation of response to water deprivation	GO:1902584	7	1.98332e-06	3.03137	19	39	1651	10273	0.000143386
	Biological process	purine nucleoside monophosphate metabolic process	GO:0009126	9	2.09006e-06	2.22692	34	95	1651	10273	0.000148356
	Biological process	purine ribonucleoside monophosphate metabolic process	GO:0009167	10	2.09006e-06	2.22692	34	95	1651	10273	0.000148356
	Biological process	heterocycle biosynthetic process	GO:0018130	5	2.12877e-06	1.21292	400	2052	1651	10273	0.000145802
	Biological process	pyrimidine nucleoside triphosphate metabolic process	GO:0009147	9	2.92995e-06	3.45683	15	27	1651	10273	0.000197216
	Biological process	nucleic acid-templated transcription	GO:0097659	9	3.81341e-06	1.24851	308	1535	1651	10273	0.000252332
	Biological process	transcription, DNA-templated	GO:0006351	10	4.29932e-06	1.25025	302	1503	1651	10273	0.000279742
	Biological process	plant organ development	GO:0099402	4	4.45948e-06	1.31578	214	1012	1651	10273	0.000285407
	Biological process	phosphorylation	GO:0016310	6	4.60214e-06	1.32026	209	985	1651	10273	0.000289786
	Biological process	endonucleolytic cleavage in ITS1 to separate SSU-rRNA from 5.8S rRNA and LSU-rRNA from tricistronic rRNA transcript (SSU-rRNA, 5.8S rRNA, LSU-rRNA)	GO:0000447	12	6.00771e-06	4.44449	10	14	1651	10273	0.000372287
	Biological process	peptidyl-serine phosphorylation	GO:0018105	10	6.35896e-06	2.18806	32	91	1651	10273	0.000387896
	Biological process	peptidyl-serine modification	GO:0018209	9	6.35896e-06	2.18806	32	91	1651	10273	0.000387896
	Biological process	regulation of cellular biosynthetic process	GO:0031326	6	7.28945e-06	1.22358	340	1729	1651	10273	0.000431182
	Biological process	maturation of SSU-rRNA	GO:0030490	11	7.37643e-06	2.48892	24	60	1651	10273	0.000429815
	Biological process	ribosomal large subunit biogenesis	GO:0042273	6	7.88732e-06	2.43058	25	64	1651	10273	0.000452825
	Biological process	phosphate-containing compound metabolic process	GO:0006796	5	8.22086e-06	1.25151	284	1412	1651	10273	0.000465134
	Biological process	regulation of biosynthetic process	GO:0009889	5	8.24967e-06	1.21971	345	1760	1651	10273	0.000460096
	Biological process	nucleoside monophosphate metabolic process	GO:0009123	8	8.57119e-06	1.97533	40	126	1651	10273	0.000471295
	Biological process	deoxyribonucleoside triphosphate metabolic process	GO:0009200	9	1.02976e-05	3.35046	14	26	1651	10273	0.000558357
	Biological process	deoxyribonucleotide biosynthetic process	GO:0009263	10	1.02976e-05	3.35046	14	26	1651	10273	0.000558357
	Biological process	pyrimidine deoxyribonucleoside triphosphate metabolic process	GO:0009211	10	1.06138e-05	3.51695	13	23	1651	10273	0.000559951
	Biological process	pyrimidine deoxyribonucleotide biosynthetic process	GO:0009221	12	1.06138e-05	3.51695	13	23	1651	10273	0.000559951
	Biological process	tissue development	GO:0009888	4	1.08034e-05	1.39364	142	634	1651	10273	0.000554951
	Biological process	root hair elongation	GO:0048767	5	1.20366e-05	2.74938	19	43	1651	10273	0.000610271
	Biological process	positive regulation of macromolecule biosynthetic process	GO:0010557	7	1.24527e-05	1.44646	116	499	1651	10273	0.000623273
	Biological process	gene expression	GO:0010467	5	1.41787e-05	1.17075	467	2482	1651	10273	0.000700681
	Biological process	pyrimidine ribonucleoside diphosphate metabolic process	GO:0009193	10	1.45298e-05	4.97783	8	10	1651	10273	0.000709052
	Biological process	dCDP metabolic process	GO:0046062	12	1.45298e-05	4.97783	8	10	1651	10273	0.000709052
	Biological process	CDP metabolic process	GO:0046704	11	1.45298e-05	4.97783	8	10	1651	10273	0.000709052
	Biological process	dCDP biosynthetic process	GO:0006240	13	1.45298e-05	4.97783	8	10	1651	10273	0.000709052
	Biological process	pyrimidine nucleoside triphosphate biosynthetic process	GO:0009148	10	1.54178e-05	4.14819	10	15	1651	10273	0.00071656
	Biological process	ribonucleoside monophosphate metabolic process	GO:0009161	9	1.58563e-05	2.05396	34	103	1651	10273	0.000728268
	Biological process	ribosomal large subunit assembly	GO:0000027	9	1.61585e-05	3.11114	15	30	1651	10273	0.000733523
	Biological process	positive regulation of translational fidelity	GO:0045903	10	1.70995e-05	6.22229	6	6	1651	10273	0.000767314
	Biological process	regulation of secondary metabolic process	GO:0043455	5	1.87883e-05	2.42564	23	59	1651	10273	0.000833519
	Biological process	organelle assembly	GO:0070925	6	1.88389e-05	1.7778	50	175	1651	10273	0.000826371
	Biological process	2'-deoxyribonucleotide biosynthetic process	GO:0009265	11	1.9755e-05	3.37041	13	24	1651	10273	0.000856929
	Biological process	deoxyribose phosphate biosynthetic process	GO:0046385	7	1.9755e-05	3.37041	13	24	1651	10273	0.000856929
	Biological process	phosphorus metabolic process	GO:0006793	4	2.07398e-05	1.23749	284	1428	1651	10273	0.00088009
	Biological process	terpenoid biosynthetic process	GO:0016114	8	2.13555e-05	1.92595	39	126	1651	10273	0.00089647
	Biological process	multicellular organism development	GO:0007275	4	2.21681e-05	1.1766	430	2274	1651	10273	0.000920682
	Biological process	regulation of RNA biosynthetic process	GO:2001141	8	2.65298e-05	1.2293	292	1478	1651	10273	0.00109024
	Biological process	regulation of nucleic acid-templated transcription	GO:1903506	9	2.65298e-05	1.2293	292	1478	1651	10273	0.00109024
	Biological process	deoxyribonucleoside triphosphate biosynthetic process	GO:0009202	10	2.70052e-05	4.30774	9	13	1651	10273	0.00108689
	Biological process	regulation of transcription, DNA-templated	GO:0006355	10	2.9959e-05	1.23069	286	1446	1651	10273	0.00119347
	Biological process	deoxyribonucleotide metabolic process	GO:0009262	9	3.10892e-05	3.11114	14	28	1651	10273	0.00122598
	Biological process	positive regulation of biosynthetic process	GO:0009891	6	3.48967e-05	1.40617	120	531	1651	10273	0.00136237
	Biological process	pyrimidine deoxyribonucleotide metabolic process	GO:0009219	11	3.51155e-05	3.23559	13	25	1651	10273	0.00135734
	Biological process	ubiquinone metabolic process	GO:0006743	6	3.51796e-05	3.88893	10	16	1651	10273	0.00134648
	Biological process	ubiquinone biosynthetic process	GO:0006744	7	3.51796e-05	3.88893	10	16	1651	10273	0.00134648
	Biological process	cellular respiration	GO:0045333	6	3.56822e-05	2.21616	26	73	1651	10273	0.00133945
	Biological process	phloem or xylem histogenesis	GO:0010087	5	4.17442e-05	1.99355	33	103	1651	10273	0.00155209
	Biological process	pyrimidine nucleoside diphosphate metabolic process	GO:0009138	9	4.57266e-05	4.5253	8	11	1651	10273	0.00168412
	Biological process	pyrimidine nucleoside diphosphate biosynthetic process	GO:0009139	10	4.57266e-05	4.5253	8	11	1651	10273	0.00168412
	Biological process	pyrimidine deoxyribonucleoside diphosphate metabolic process	GO:0009196	10	4.57266e-05	4.5253	8	11	1651	10273	0.00168412
	Biological process	pyrimidine deoxyribonucleoside diphosphate biosynthetic process	GO:0009197	11	4.57266e-05	4.5253	8	11	1651	10273	0.00168412
	Biological process	pyrimidine deoxyribonucleoside triphosphate biosynthetic process	GO:0009212	11	4.57266e-05	4.5253	8	11	1651	10273	0.00168412
	Biological process	dTTP metabolic process	GO:0046075	12	4.57266e-05	4.5253	8	11	1651	10273	0.00168412
	Biological process	dTTP biosynthetic process	GO:0006235	13	4.57266e-05	4.5253	8	11	1651	10273	0.00168412
	Biological process	alcohol biosynthetic process	GO:0046165	6	4.75811e-05	2.22225	25	70	1651	10273	0.00164386
	Biological process	post-embryonic plant organ development	GO:0090696	5	5.15277e-05	1.63029	60	229	1651	10273	0.0017646
	Biological process	post-embryonic root development	GO:0048528	6	5.30965e-05	1.73645	48	172	1651	10273	0.00180251
	Biological process	peptidyl-threonine phosphorylation	GO:0018107	10	5.37957e-05	2.76546	16	36	1651	10273	0.00181051
	Biological process	peptidyl-threonine modification	GO:0018210	9	5.37957e-05	2.76546	16	36	1651	10273	0.00181051
	Biological process	2'-deoxyribonucleotide metabolic process	GO:0009394	10	5.99334e-05	3.11114	13	26	1651	10273	0.00198288
	Biological process	deoxyribose phosphate metabolic process	GO:0019692	6	5.99334e-05	3.11114	13	26	1651	10273	0.00198288
	Biological process	plant organ morphogenesis	GO:1905392	4	6.25371e-05	1.46691	91	386	1651	10273	0.00203454
	Biological process	system development	GO:0048731	4	6.46264e-05	1.19107	348	1818	1651	10273	0.00208514
	Biological process	regulation of RNA metabolic process	GO:0051252	7	6.66104e-05	1.20879	305	1570	1651	10273	0.00213153
	Biological process	regulation of lipid biosynthetic process	GO:0046890	7	7.72814e-05	2.46299	19	48	1651	10273	0.0024529
	Biological process	regulation of cellular macromolecule biosynthetic process	GO:2000112	7	8.6303e-05	1.20256	310	1604	1651	10273	0.00271715
	Biological process	ribonucleotide metabolic process	GO:0009259	9	8.97093e-05	1.64708	54	204	1651	10273	0.0028018
	Biological process	ncRNA 3'-end processing	GO:0043628	10	9.86562e-05	2.99592	13	27	1651	10273	0.00305678
	Biological process	organonitrogen compound biosynthetic process	GO:1901566	5	0.000116093	1.25511	212	1051	1651	10273	0.00356873
	Biological process	nucleoside diphosphate biosynthetic process	GO:0009133	9	0.000117782	4.14819	8	12	1651	10273	0.00359235
	Biological process	deoxyribonucleoside diphosphate metabolic process	GO:0009186	9	0.000117782	4.14819	8	12	1651	10273	0.00359235
	Biological process	deoxyribonucleoside diphosphate biosynthetic process	GO:0009189	10	0.000117782	4.14819	8	12	1651	10273	0.00359235
	Biological process	cellular macromolecule metabolic process	GO:0044260	5	0.000130958	1.10087	736	4160	1651	10273	0.00390275
	Biological process	phloem development	GO:0010088	6	0.000138875	3.73337	9	15	1651	10273	0.00410733
	Biological process	proton transmembrane transport	GO:1902600	9	0.000171853	1.90981	31	101	1651	10273	0.00504446
	Biological process	protein phosphorylation	GO:0006468	8	0.000186005	1.29232	162	780	1651	10273	0.00541914
	Biological process	ribonucleoside triphosphate biosynthetic process	GO:0009201	10	0.000187952	2.13601	23	67	1651	10273	0.0054353
	Biological process	cleavage involved in rRNA processing	GO:0000469	9	0.000190292	2.9867	12	25	1651	10273	0.00546249
	Biological process	cell wall organization or biogenesis	GO:0071554	3	0.000191714	1.41832	93	408	1651	10273	0.00546314
	Biological process	inorganic ion transmembrane transport	GO:0098660	7	0.000196121	1.45364	82	351	1651	10273	0.00554823
	Biological process	root system development	GO:0022622	5	0.000225878	1.35674	116	532	1651	10273	0.00634407
	Biological process	root development	GO:0048364	5	0.000225878	1.35674	116	532	1651	10273	0.00634407
	Biological process	pyrimidine nucleotide biosynthetic process	GO:0006221	10	0.000243889	2.48892	16	40	1651	10273	0.0067528
	Biological process	liver development	GO:0001889	6	0.000254632	3.27489	10	19	1651	10273	0.00700058
	Biological process	xylem development	GO:0010089	6	0.000258114	2.40407	17	44	1651	10273	0.00704669
	Biological process	regulation of nucleobase-containing compound metabolic process	GO:0019219	6	0.000268096	1.18287	315	1657	1651	10273	0.00726837
	Biological process	aerobic respiration	GO:0009060	7	0.000268186	2.27353	19	52	1651	10273	0.00722068
	Biological process	lateral root development	GO:0048527	7	0.000281595	1.71649	40	145	1651	10273	0.00752977
	Biological process	ribose phosphate metabolic process	GO:0019693	6	0.000296872	1.57748	54	213	1651	10273	0.00788427
	Biological process	ATP synthesis coupled electron transport	GO:0042773	7	0.000302028	2.87183	12	26	1651	10273	0.007967
	Biological process	cell maturation	GO:0048469	5	0.000303963	1.81713	33	113	1651	10273	0.00796423
	Biological process	positive regulation of flower development	GO:0009911	8	0.00031903	2.52255	15	37	1651	10273	0.00830328
	Biological process	ATP biosynthetic process	GO:0006754	12	0.000337643	2.1421	21	61	1651	10273	0.00872953
	Biological process	developmental process	GO:0032502	2	0.000351411	1.12786	503	2775	1651	10273	0.00902572
	Biological process	pyrimidine nucleotide metabolic process	GO:0006220	9	0.000353425	2.35064	17	45	1651	10273	0.00901811
	Biological process	regulation of translational fidelity	GO:0006450	4	0.000356493	4.66672	6	8	1651	10273	0.00903732
	Biological process	cell differentiation	GO:0030154	4	0.000361121	1.28449	154	746	1651	10273	0.00909559
	Biological process	gland development	GO:0048732	5	0.000366687	2.69633	13	30	1651	10273	0.00917658
	Biological process	isoprenoid biosynthetic process	GO:0008299	7	0.000367725	1.70894	39	142	1651	10273	0.00914393
	Biological process	regulation of cell differentiation	GO:0045595	5	0.000376358	1.64928	44	166	1651	10273	0.00929938
	Biological process	anatomical structure development	GO:0048856	3	0.000386334	1.13197	477	2622	1651	10273	0.00948585
	Biological process	root epidermal cell differentiation	GO:0010053	6	0.000389122	1.7778	34	119	1651	10273	0.00949459
	Biological process	leaf morphogenesis	GO:0009965	5	0.00039261	1.94915	26	83	1651	10273	0.00952018
	Biological process	response to stimulus	GO:0050896	2	0.000408572	1.08041	843	4855	1651	10273	0.00984609
	Biological process	olefinic compound biosynthetic process	GO:0120255	5	0.000413001	2.0741	22	66	1651	10273	0.00989175
	Biological process	water transport	GO:0006833	6	0.000424545	1.96908	25	79	1651	10273	0.0101062
	Biological process	endonucleolytic cleavage involved in rRNA processing	GO:0000478	10	0.000436218	3.11114	10	20	1651	10273	0.0103212
	Biological process	endonucleolytic cleavage of tricistronic rRNA transcript (SSU-rRNA, 5.8S rRNA, LSU-rRNA)	GO:0000479	11	0.000436218	3.11114	10	20	1651	10273	0.0103212
	Biological process	hepaticobiliary system development	GO:0061008	5	0.000436218	3.11114	10	20	1651	10273	0.0103212
	Biological process	regulation of response to water deprivation	GO:2000070	6	0.000467465	2.18932	19	54	1651	10273	0.010863
	Biological process	multicellular organismal process	GO:0032501	2	0.000469734	1.13427	455	2496	1651	10273	0.0108511
	Biological process	procambium histogenesis	GO:0010067	8	0.000495504	3.95964	7	11	1651	10273	0.0113791
	Biological process	nucleotide metabolic process	GO:0009117	8	0.00050929	1.4815	65	273	1651	10273	0.0116273
	Biological process	fluid transport	GO:0042044	5	0.000524834	1.94447	25	80	1651	10273	0.0119125
	Biological process	cellular response to hydrogen peroxide	GO:0070301	8	0.000527325	3.55559	8	14	1651	10273	0.0118999
	Biological process	purine nucleoside triphosphate biosynthetic process	GO:0009145	10	0.00055439	2.0741	21	63	1651	10273	0.0124387
	Biological process	purine ribonucleoside triphosphate biosynthetic process	GO:0009206	11	0.00055439	2.0741	21	63	1651	10273	0.0124387
	Biological process	root hair cell development	GO:0080147	5	0.00055439	2.0741	21	63	1651	10273	0.0124387
	Biological process	intracellular signal transduction	GO:0035556	6	0.000581631	1.33682	110	512	1651	10273	0.0128288
	Biological process	positive regulation of cell differentiation	GO:0045597	6	0.0005916	2.48892	14	35	1651	10273	0.0129753
	Biological process	alcohol metabolic process	GO:0006066	5	0.000600377	1.70994	36	131	1651	10273	0.0130943
	Biological process	nucleoside phosphate metabolic process	GO:0006753	7	0.000627062	1.47072	65	275	1651	10273	0.0136003
	Biological process	anatomical structure maturation	GO:0071695	4	0.000688594	1.64829	40	151	1651	10273	0.01469
	Biological process	oxidative phosphorylation	GO:0006119	8	0.000695358	2.6667	12	28	1651	10273	0.0147537
	Biological process	terpenoid metabolic process	GO:0006721	7	0.000720416	1.62321	42	161	1651	10273	0.0152027
	Biological process	plant epidermal cell differentiation	GO:0090627	5	0.000727091	1.68047	37	137	1651	10273	0.0152611
	Biological process	trichoblast differentiation	GO:0010054	7	0.000750753	1.76964	31	109	1651	10273	0.0156735
	Biological process	energy derivation by oxidation of organic compounds	GO:0015980	5	0.000778534	1.80446	29	100	1651	10273	0.016167
	Biological process	pattern specification process	GO:0007389	3	0.000865561	1.51353	54	222	1651	10273	0.0178791
	Biological process	regionalization	GO:0003002	4	0.000873032	1.55557	48	192	1651	10273	0.0179385
	Biological process	nucleoside phosphate biosynthetic process	GO:1901293	8	0.000985649	1.53986	49	198	1651	10273	0.0201465
	Biological process	nucleotide biosynthetic process	GO:0009165	9	0.000985649	1.53986	49	198	1651	10273	0.0201465
	Biological process	behavior	GO:0007610	2	0.00101445	2.57474	12	29	1651	10273	0.0205203
	Biological process	nuclear-transcribed mRNA catabolic process, exonucleolytic, 3'-5'	GO:0034427	12	0.00102431	3.62967	7	12	1651	10273	0.020613
	Biological process	purine nucleoside monophosphate biosynthetic process	GO:0009127	10	0.00110197	1.97982	21	66	1651	10273	0.0220619
	Biological process	purine ribonucleoside monophosphate biosynthetic process	GO:0009168	11	0.00110197	1.97982	21	66	1651	10273	0.0220619
	Biological process	phosphorylation of RNA polymerase II C-terminal domain	GO:0070816	12	0.00112116	2.82831	10	22	1651	10273	0.0222182
	Biological process	cellular component biogenesis	GO:0044085	4	0.00115382	1.197	227	1180	1651	10273	0.02275
	Biological process	regulation of gene expression	GO:0010468	6	0.00116908	1.15152	337	1821	1651	10273	0.0229351
	Biological process	nucleoside monophosphate biosynthetic process	GO:0009124	9	0.00126522	1.81775	26	89	1651	10273	0.024697
	Biological process	cellular developmental process	GO:0048869	3	0.00142712	1.22634	176	893	1651	10273	0.0277187
	Biological process	developmental maturation	GO:0021700	3	0.00157895	1.55557	43	172	1651	10273	0.0305159
	Biological process	developmental growth	GO:0048589	3	0.00159254	1.34414	89	412	1651	10273	0.030627
	Biological process	protein localization to cell surface	GO:0034394	6	0.00168267	4.44449	5	7	1651	10273	0.0322016
	Biological process	regulation of lipid metabolic process	GO:0019216	6	0.00168286	1.92159	21	68	1651	10273	0.0320482
	Biological process	developmental growth involved in morphogenesis	GO:0060560	4	0.00176867	1.42882	62	270	1651	10273	0.0335189
	Biological process	response to chemical	GO:0042221	3	0.00182756	1.10379	532	2999	1651	10273	0.0344677
	Biological process	neurotransmitter transport	GO:0006836	5	0.00191249	3.35046	7	13	1651	10273	0.0358959
	Biological process	arsenate ion transmembrane transport	GO:1901684	8	0.00199499	3.73337	6	10	1651	10273	0.0372653
	Biological process	arsenite transport	GO:0015700	8	0.00199499	3.73337	6	10	1651	10273	0.0372653
	Biological process	purine ribonucleotide metabolic process	GO:0009150	10	0.0020048	1.5295	44	179	1651	10273	0.0370936
	Biological process	respiratory electron transport chain	GO:0022904	6	0.00201905	2.40863	12	31	1651	10273	0.037181
	Biological process	positive regulation of developmental process	GO:0051094	5	0.00220934	1.49973	47	195	1651	10273	0.0404943
	Biological process	post-embryonic development	GO:0009791	3	0.00222999	1.16668	261	1392	1651	10273	0.0406817
	Biological process	regulation of response to alcohol	GO:1901419	5	0.00232328	1.64556	32	121	1651	10273	0.0421864
	Biological process	regulation of abscisic acid-activated signaling pathway	GO:0009787	7	0.00232328	1.64556	32	121	1651	10273	0.0421864
	Biological process	regulation of cellular response to alcohol	GO:1905957	6	0.00232328	1.64556	32	121	1651	10273	0.0421864
	Biological process	xenobiotic metabolic process	GO:0006805	4	0.00236742	1.35569	78	358	1651	10273	0.0423963
	Biological process	trichoblast maturation	GO:0048764	6	0.0024556	1.68641	29	107	1651	10273	0.0437746
	Biological process	root hair cell differentiation	GO:0048765	7	0.0024556	1.68641	29	107	1651	10273	0.0437746
	Biological process	developmental cell growth	GO:0048588	4	0.00249075	1.58867	36	141	1651	10273	0.0439995
	Biological process	pyrimidine ribonucleotide metabolic process	GO:0009218	10	0.00250002	2.59262	10	24	1651	10273	0.0439643
	Biological process	shoot system morphogenesis	GO:0010016	4	0.00254744	1.53683	41	166	1651	10273	0.0445974
	Biological process	positive regulation of multicellular organismal process	GO:0051240	5	0.00279886	1.49734	45	187	1651	10273	0.04878
	Biological process	olefinic compound metabolic process	GO:0120254	4	0.00281433	1.74783	25	89	1651	10273	0.0488318
	Biological process	cell wall biogenesis	GO:0042546	5	0.00282119	1.50429	44	182	1651	10273	0.0487343
	Biological process	organophosphate biosynthetic process	GO:0090407	6	0.00295148	1.35996	73	334	1651	10273	0.0482117
	Biological process	cation transmembrane transport	GO:0098655	7	0.00301911	1.35267	75	345	1651	10273	0.0491109
	Biological process	purine nucleotide metabolic process	GO:0006163	9	0.00315067	1.49607	44	183	1651	10273	0.0510382
	Biological process	response to endogenous stimulus	GO:0009719	3	0.0031611	1.14682	296	1606	1651	10273	0.0509956
	Biological process	primary meristem tissue development	GO:0010065	7	0.00329765	3.11114	7	14	1651	10273	0.0529795
	Biological process	exonucleolytic catabolism of deadenylated mRNA	GO:0043928	12	0.00329765	3.11114	7	14	1651	10273	0.0529795
	Biological process	mitotic cytokinesis	GO:0000281	6	0.00330408	1.65547	29	109	1651	10273	0.0526494
	Biological process	shoot system development	GO:0048367	5	0.00342378	1.21194	164	842	1651	10273	0.0543351
	Biological process	mitochondrial translation	GO:0032543	9	0.00357436	2.48892	10	25	1651	10273	0.0564951
	Biological process	sulfate transport	GO:0008272	8	0.00379438	3.39398	6	11	1651	10273	0.0597309
	Biological process	sulfate transmembrane transport	GO:1902358	9	0.00379438	3.39398	6	11	1651	10273	0.0597309
	Biological process	mitotic sister chromatid cohesion	GO:0007064	8	0.00379438	3.39398	6	11	1651	10273	0.0597309
	Biological process	organophosphate metabolic process	GO:0019637	5	0.00383355	1.29347	95	457	1651	10273	0.0596262
	Biological process	regulation of vesicle targeting, to, from or within Golgi	GO:0048209	6	0.00389296	3.88893	5	8	1651	10273	0.0603099
	Biological process	anatomical structure morphogenesis	GO:0009653	3	0.00395658	1.19457	182	948	1651	10273	0.0610534
	Biological process	positive regulation of RNA metabolic process	GO:0051254	8	0.0040721	1.27994	101	491	1651	10273	0.0625885
	Biological process	inorganic cation transmembrane transport	GO:0098662	8	0.00409749	1.3624	67	306	1651	10273	0.0627318
	Biological process	regulation of phosphorylation of RNA polymerase II C-terminal domain	GO:1901407	12	0.00420413	2.76546	8	18	1651	10273	0.0603416
	Biological process	response to organic substance	GO:0010033	4	0.00430493	1.12443	356	1970	1651	10273	0.0615621
	Biological process	cellular ketone metabolic process	GO:0042180	4	0.00452794	1.59414	31	121	1651	10273	0.0645149
	Biological process	organic hydroxy compound biosynthetic process	GO:1901617	5	0.00459737	1.44776	47	202	1651	10273	0.0652659
	Biological process	regulation of macromolecule metabolic process	GO:0060255	5	0.00461419	1.11594	389	2169	1651	10273	0.0652674
	Biological process	negative regulation of cell communication	GO:0010648	6	0.00488881	1.4701	43	182	1651	10273	0.0689022
	Biological process	negative regulation of signaling	GO:0023057	5	0.00488881	1.4701	43	182	1651	10273	0.0689022
	Biological process	pyrimidine ribonucleoside metabolic process	GO:0046131	9	0.00498422	2.39319	10	26	1651	10273	0.0697433
	Biological process	positive regulation of macromolecule metabolic process	GO:0010604	6	0.0050522	1.22023	141	719	1651	10273	0.0704422
	Biological process	positive regulation of cellular biosynthetic process	GO:0031328	7	0.00505222	1.26935	102	500	1651	10273	0.0701916
	Biological process	phenylpropanoid biosynthetic process	GO:0009699	6	0.00511277	1.49796	39	162	1651	10273	0.0707811
	Biological process	ribonucleoside monophosphate biosynthetic process	GO:0009156	10	0.00518369	1.76578	21	74	1651	10273	0.0715093
	Biological process	protein autophosphorylation	GO:0046777	9	0.00518593	1.51464	37	152	1651	10273	0.0712882
	Biological process	regulation of nervous system development	GO:0051960	6	0.00526257	1.98584	15	47	1651	10273	0.0720879
	Biological process	response to calcium ion	GO:0051592	6	0.00533323	2.90374	7	15	1651	10273	0.0728004
	Biological process	cellular response to amino acid stimulus	GO:0071230	7	0.00533323	2.90374	7	15	1651	10273	0.0728004
	Biological process	cellular carbohydrate biosynthetic process	GO:0034637	6	0.00589695	1.54388	33	133	1651	10273	0.0799365
	Biological process	RNA 3'-end processing	GO:0031123	9	0.00598069	1.83609	18	61	1651	10273	0.0807911
	Biological process	isoprenoid metabolic process	GO:0006720	6	0.00610016	1.45998	42	179	1651	10273	0.0821208
	Biological process	negative regulation of signal transduction	GO:0009968	7	0.00619075	1.46617	41	174	1651	10273	0.0830539
	Biological process	multicellular organism growth	GO:0035264	4	0.00625178	2.61991	8	19	1651	10273	0.0835855
	Biological process	nucleoside diphosphate phosphorylation	GO:0006165	9	0.00654137	1.94447	15	48	1651	10273	0.0871588
	Biological process	phosphatidylinositol metabolic process	GO:0046488	8	0.0066232	1.85577	17	57	1651	10273	0.0879489
	Biological process	neurotransmitter biosynthetic process	GO:0042136	6	0.00669115	2.43481	9	23	1651	10273	0.08855
	Biological process	floral meristem determinacy	GO:0010582	4	0.00669115	2.43481	9	23	1651	10273	0.08855
	Biological process	phosphatidylinositol phosphate biosynthetic process	GO:0046854	10	0.00669115	2.43481	9	23	1651	10273	0.08855
	Biological process	purine-containing compound metabolic process	GO:0072521	5	0.00676659	1.41965	47	206	1651	10273	0.0886468
	Biological process	carbohydrate biosynthetic process	GO:0016051	5	0.00676659	1.41965	47	206	1651	10273	0.0886468
	Biological process	quinone metabolic process	GO:1901661	5	0.00679516	2.30455	10	27	1651	10273	0.0884277
	Biological process	quinone biosynthetic process	GO:1901663	6	0.00679516	2.30455	10	27	1651	10273	0.0884277
	Biological process	post-embryonic plant morphogenesis	GO:0090698	4	0.00705161	1.42859	45	196	1651	10273	0.0911572
	Biological process	plant-type cell wall organization or biogenesis	GO:0071669	4	0.00708058	1.37184	56	254	1651	10273	0.0912296
	Biological process	cell growth	GO:0016049	3	0.00710355	1.30634	76	362	1651	10273	0.0912245
	Biological process	cytoskeleton-dependent cytokinesis	GO:0061640	5	0.00746952	1.5691	29	115	1651	10273	0.0956099
	Biological process	cytokinesis	GO:0000910	4	0.0075112	1.54313	31	125	1651	10273	0.0958292
	Biological process	floral organ development	GO:0048437	5	0.00758155	1.39513	50	223	1651	10273	0.0964116
	Biological process	histone ubiquitination	GO:0016574	11	0.00760469	3.45683	5	9	1651	10273	0.0939516
	Biological process	regulation of cell junction assembly	GO:1901888	6	0.00760469	3.45683	5	9	1651	10273	0.0939516
	Biological process	U4 snRNA 3'-end processing	GO:0034475	12	0.00760469	3.45683	5	9	1651	10273	0.0939516
	Biological process	stamen filament development	GO:0080086	4	0.00760469	3.45683	5	9	1651	10273	0.0939516
	Biological process	induced systemic resistance, jasmonic acid mediated signaling pathway	GO:0009864	10	0.00818214	2.72225	7	16	1651	10273	0.0998222
	Biological process	regulation of signaling receptor activity	GO:0010469	7	0.00818214	2.72225	7	16	1651	10273	0.0998222
	Biological process	tricarboxylic acid cycle	GO:0006099	4	0.00818214	2.72225	7	16	1651	10273	0.0998222
	Biological process	positive regulation of RNA biosynthetic process	GO:1902680	9	0.00832345	1.27015	89	436	1651	10273	0.100603
	Biological process	positive regulation of nucleic acid-templated transcription	GO:1903508	10	0.00832345	1.27015	89	436	1651	10273	0.100603
	Biological process	positive regulation of biological process	GO:0048518	4	0.00874134	1.14277	245	1334	1651	10273	0.105004
	Biological process	meristem development	GO:0048507	5	0.0090295	1.38273	50	225	1651	10273	0.108132
	Biological process	response to hormone	GO:0009725	5	0.00906	1.12846	286	1577	1651	10273	0.108166
	Biological process	ketone biosynthetic process	GO:0042181	5	0.00907651	2.22225	10	28	1651	10273	0.108033
	Biological process	transcription preinitiation complex assembly	GO:0070897	9	0.00907651	2.22225	10	28	1651	10273	0.108033
	Biological process	meristem determinacy	GO:0010022	3	0.00920582	2.33336	9	24	1651	10273	0.108908
	Biological process	lipid phosphorylation	GO:0046834	7	0.00920582	2.33336	9	24	1651	10273	0.108908
	Biological process	regulation of primary metabolic process	GO:0080090	5	0.00976222	1.10746	367	2062	1651	10273	0.114794
	Biological process	nucleotide phosphorylation	GO:0046939	7	0.00984127	1.86669	15	50	1651	10273	0.115376
	Biological process	positive regulation of nucleobase-containing compound metabolic process	GO:0045935	7	0.0100375	1.23732	104	523	1651	10273	0.117325
	Biological process	pyrimidine-containing compound biosynthetic process	GO:0072528	6	0.0102025	1.75002	18	64	1651	10273	0.118897
	Biological process	growth	GO:0040007	2	0.0103008	1.23078	108	546	1651	10273	0.119686
	Biological process	positive regulation of phosphorylation of RNA polymerase II C-terminal domain	GO:1901409	13	0.0105518	2.87183	6	13	1651	10273	0.122239
	Biological process	mRNA transcription	GO:0009299	11	0.0105518	2.87183	6	13	1651	10273	0.122239
	Biological process	nucleobase-containing small molecule metabolic process	GO:0055086	6	0.0105573	1.30591	68	324	1651	10273	0.12158
	Biological process	hemicellulose metabolic process	GO:0010410	8	0.010704	1.81012	16	55	1651	10273	0.122908
	Biological process	polysaccharide biosynthetic process	GO:0000271	6	0.0107583	1.51763	30	123	1651	10273	0.123168
	Biological process	hormone-mediated signaling pathway	GO:0009755	6	0.0110835	1.20224	131	678	1651	10273	0.12652
	Biological process	pyrimidine nucleoside metabolic process	GO:0006213	8	0.0119	2.14562	10	29	1651	10273	0.135445
	Biological process	nucleoside diphosphate metabolic process	GO:0009132	8	0.0119218	1.83009	15	51	1651	10273	0.135299
	Biological process	plant-type primary cell wall biogenesis	GO:0009833	7	0.0120098	2.56212	7	17	1651	10273	0.135902
	Biological process	cellular response to growth factor stimulus	GO:0071363	6	0.0120098	2.56212	7	17	1651	10273	0.135902
	Biological process	cellular response to xenobiotic stimulus	GO:0071466	5	0.0126473	1.24182	94	471	1651	10273	0.142291
	Biological process	root morphogenesis	GO:0010015	5	0.0127595	1.33682	55	256	1651	10273	0.143141
	Biological process	phenylpropanoid metabolic process	GO:0009698	5	0.0128685	1.41912	39	171	1651	10273	0.143951
	Biological process	regulation of cell development	GO:0060284	6	0.0129481	1.65928	20	75	1651	10273	0.144426
	Biological process	negative regulation of signaling receptor activity	GO:2000272	8	0.0132144	3.11114	5	10	1651	10273	0.146977
	Biological process	regulation of protein heterodimerization activity	GO:0043497	6	0.0132144	3.11114	5	10	1651	10273	0.146977
	Biological process	nucleobase-containing small molecule interconversion	GO:0015949	7	0.0132144	3.11114	5	10	1651	10273	0.146977
	Biological process	pollen development	GO:0009555	6	0.0133517	1.32996	56	262	1651	10273	0.147246
	Biological process	rRNA processing	GO:0006364	10	0.0134195	1.42997	37	161	1651	10273	0.147577
	Biological process	glycerophospholipid metabolic process	GO:0006650	7	0.0136659	1.59014	23	90	1651	10273	0.149865
	Biological process	positive regulation of post-embryonic development	GO:0048582	7	0.0138348	1.54076	26	105	1651	10273	0.151291
	Biological process	regulation of neurotransmitter levels	GO:0001505	4	0.0142435	2.01309	11	34	1651	10273	0.155325
	Biological process	positive regulation of GTPase activity	GO:0043547	7	0.0142435	2.01309	11	34	1651	10273	0.155325
	Biological process	regulation of GTPase activity	GO:0043087	6	0.0146888	1.88116	13	43	1651	10273	0.154569
	Biological process	cellular protein-containing complex assembly	GO:0034622	7	0.0150101	1.22925	97	491	1651	10273	0.157525
	Biological process	regulation of cellular ketone metabolic process	GO:0010565	6	0.0152695	1.61319	21	81	1651	10273	0.159818
	Biological process	protein-containing complex assembly	GO:0065003	6	0.01533	1.20044	120	622	1651	10273	0.160022
	Biological process	response to fungus	GO:0009620	6	0.0153374	1.23895	90	452	1651	10273	0.159673
	Biological process	positive regulation of response to stimulus	GO:0048584	5	0.015629	1.26846	74	363	1651	10273	0.15931
	Biological process	cellular response to endogenous stimulus	GO:0071495	4	0.0157123	1.17402	150	795	1651	10273	0.159741
	Biological process	suberin biosynthetic process	GO:0010345	7	0.0159426	1.70611	17	62	1651	10273	0.161662
	Biological process	regulation of cellular process	GO:0050794	4	0.0159755	1.06783	607	3537	1651	10273	0.161576
	Biological process	nucleoside triphosphate catabolic process	GO:0009143	9	0.0159925	2.6667	6	14	1651	10273	0.16133
	Biological process	synapse organization	GO:0050808	6	0.0159925	2.6667	6	14	1651	10273	0.16133
	Biological process	basipetal auxin transport	GO:0010540	8	0.0159925	2.6667	6	14	1651	10273	0.16133
	Biological process	xylan metabolic process	GO:0045491	9	0.0162241	1.91455	12	39	1651	10273	0.162407
	Biological process	neurotransmitter metabolic process	GO:0042133	5	0.0162855	2.15387	9	26	1651	10273	0.162605
	Biological process	purine ribonucleotide biosynthetic process	GO:0009152	11	0.0165547	1.4613	31	132	1651	10273	0.164871
	Biological process	fat-soluble vitamin metabolic process	GO:0006775	5	0.0169225	2.26265	8	22	1651	10273	0.168105
	Biological process	response to growth factor	GO:0070848	5	0.0169771	2.41978	7	18	1651	10273	0.168219
	Biological process	citrate metabolic process	GO:0006101	8	0.0169771	2.41978	7	18	1651	10273	0.168219
	Biological process	regulation of vesicle-mediated transport	GO:0060627	6	0.0172818	1.61618	20	77	1651	10273	0.170374
	Biological process	response to auxin	GO:0009733	6	0.0173022	1.26949	71	348	1651	10273	0.170145
	Biological process	cell junction organization	GO:0034330	5	0.0178316	1.95558	11	35	1651	10273	0.174911
	Biological process	ribonucleoside metabolic process	GO:0009119	8	0.0178635	1.8384	13	44	1651	10273	0.174784
	Biological process	phyllome development	GO:0048827	5	0.0179008	1.21557	101	517	1651	10273	0.174711
	Biological process	plant epidermis development	GO:0090558	5	0.0184861	1.31121	55	261	1651	10273	0.179974
	Biological process	potassium ion transmembrane transport	GO:0071805	9	0.0195702	1.6195	19	73	1651	10273	0.190055
	Biological process	cell tip growth	GO:0009932	6	0.0197014	1.49796	26	108	1651	10273	0.190854
	Biological process	aspartate family amino acid metabolic process	GO:0009066	9	0.0198795	1.86669	12	40	1651	10273	0.192103
	Biological process	positive regulation of response to alcohol	GO:1901421	6	0.0198795	1.86669	12	40	1651	10273	0.192103
	Biological process	positive regulation of abscisic acid-activated signaling pathway	GO:0009789	8	0.0198795	1.86669	12	40	1651	10273	0.192103
	Biological process	positive regulation of cellular response to alcohol	GO:1905959	7	0.0198795	1.86669	12	40	1651	10273	0.192103
	Biological process	response to zinc ion	GO:0010043	6	0.0202594	1.72841	15	54	1651	10273	0.193855
	Biological process	purine nucleotide biosynthetic process	GO:0006164	10	0.0203272	1.43948	31	134	1651	10273	0.194027
	Biological process	cell development	GO:0048468	4	0.0206176	1.23553	83	418	1651	10273	0.196319
	Biological process	gametophyte development	GO:0048229	5	0.0208004	1.25864	71	351	1651	10273	0.197578
	Biological process	rRNA metabolic process	GO:0016072	9	0.020812	1.38273	38	171	1651	10273	0.197209
	Biological process	cell morphogenesis involved in differentiation	GO:0000904	5	0.0210241	1.31675	51	241	1651	10273	0.198736
	Biological process	phototropism	GO:0009638	7	0.0210644	2.82831	5	11	1651	10273	0.198636
	Biological process	photosynthesis, light harvesting in photosystem I	GO:0009768	6	0.0210644	2.82831	5	11	1651	10273	0.198636
	Biological process	snRNA 3'-end processing	GO:0034472	11	0.0210644	2.82831	5	11	1651	10273	0.198636
	Biological process	peptidyl-tyrosine phosphorylation	GO:0018108	10	0.0210644	2.82831	5	11	1651	10273	0.198636
	Biological process	peptidyl-tyrosine modification	GO:0018212	9	0.0210644	2.82831	5	11	1651	10273	0.198636
	Biological process	regulation of hemopoiesis	GO:1903706	6	0.0210644	2.82831	5	11	1651	10273	0.198636
	Biological process	vesicle targeting, to, from or within Golgi	GO:0048199	4	0.0210644	2.82831	5	11	1651	10273	0.198636
	Biological process	memory	GO:0007613	7	0.0210644	2.82831	5	11	1651	10273	0.198636
	Biological process	positive regulation of reproductive process	GO:2000243	5	0.0210893	1.6874	16	59	1651	10273	0.195101
	Biological process	cellular response to chemical stimulus	GO:0070887	4	0.0212594	1.11273	272	1521	1651	10273	0.196209
	Biological process	small molecule metabolic process	GO:0044281	3	0.0214123	1.12552	229	1266	1651	10273	0.197155
	Biological process	cation transport	GO:0006812	6	0.0218984	1.24128	78	391	1651	10273	0.201156
	Biological process	plant organ formation	GO:1905393	4	0.0219769	1.42224	32	140	1651	10273	0.201403
	Biological process	response to symbiotic fungus	GO:0009610	7	0.0223792	2.16427	8	23	1651	10273	0.20461
	Biological process	ethylene-activated signaling pathway	GO:0009873	8	0.022651	1.52248	23	94	1651	10273	0.206611
	Biological process	shade avoidance	GO:0009641	7	0.0230987	2.48892	6	15	1651	10273	0.210203
	Biological process	dehiscence	GO:0009900	4	0.0230987	2.48892	6	15	1651	10273	0.210203
	Biological process	longitudinal axis specification	GO:0009942	6	0.0230987	2.48892	6	15	1651	10273	0.210203
	Biological process	cell junction assembly	GO:0034329	6	0.0232335	2.29242	7	19	1651	10273	0.209962
	Biological process	transcription by RNA polymerase III	GO:0006383	11	0.0232335	2.29242	7	19	1651	10273	0.209962
	Biological process	tricarboxylic acid metabolic process	GO:0072350	7	0.0232335	2.29242	7	19	1651	10273	0.209962
	Biological process	response to ethylene	GO:0009723	6	0.0233534	1.31272	50	237	1651	10273	0.20959
	Biological process	hexose transmembrane transport	GO:0008645	9	0.024114	1.82116	12	41	1651	10273	0.215919
	Biological process	glucose transmembrane transport	GO:1904659	10	0.024114	1.82116	12	41	1651	10273	0.215919
	Biological process	glucose import	GO:0046323	11	0.024114	1.82116	12	41	1651	10273	0.215919
	Biological process	epithelium development	GO:0060429	5	0.0245998	1.65928	16	60	1651	10273	0.218764
	Biological process	cellular component assembly	GO:0022607	5	0.0248715	1.15255	158	853	1651	10273	0.220678
	Biological process	regulation of meristem development	GO:0048509	5	0.0249356	1.4815	25	105	1651	10273	0.220745
	Biological process	positive regulation of transcription, DNA-templated	GO:0045893	11	0.0251273	1.22651	82	416	1651	10273	0.221939
	Biological process	response to abscisic acid	GO:0009737	6	0.0252201	1.1915	108	564	1651	10273	0.222256
	Biological process	cell wall polysaccharide metabolic process	GO:0010383	7	0.0254871	1.50645	23	95	1651	10273	0.224102
	Biological process	ribonucleoside diphosphate metabolic process	GO:0009185	9	0.0257283	1.75847	13	46	1651	10273	0.225715
	Biological process	cytoplasmic translation	GO:0002181	9	0.0257283	1.75847	13	46	1651	10273	0.225715
	Biological process	cellular response to organonitrogen compound	GO:0071417	6	0.0257283	1.75847	13	46	1651	10273	0.225715
	Biological process	ribonucleotide biosynthetic process	GO:0009260	10	0.025914	1.39684	33	147	1651	10273	0.165849
	Biological process	ribose phosphate biosynthetic process	GO:0046390	7	0.025914	1.39684	33	147	1651	10273	0.165849
	Biological process	positive regulation of gene expression	GO:0010628	7	0.0262929	1.20231	97	502	1651	10273	0.167725
	Biological process	nuclear-transcribed mRNA catabolic process, deadenylation-dependent decay	GO:0000288	12	0.0266932	2.00002	9	28	1651	10273	0.17
	Biological process	inorganic anion transmembrane transport	GO:0098661	8	0.0269558	1.84987	11	37	1651	10273	0.171393
	Biological process	positive regulation of mRNA metabolic process	GO:1903313	9	0.0269631	1.70808	14	51	1651	10273	0.171161
	Biological process	cellular response to organic substance	GO:0071310	5	0.0281167	1.13966	174	950	1651	10273	0.17676
	Biological process	monosaccharide transmembrane transport	GO:0015749	8	0.028974	1.7778	12	42	1651	10273	0.181856
	Biological process	post-embryonic plant organ morphogenesis	GO:0090697	5	0.0291525	1.42807	28	122	1651	10273	0.182683
	Biological process	pyrimidine-containing compound metabolic process	GO:0072527	5	0.0292979	1.55557	19	76	1651	10273	0.183299
	Biological process	cellular carbohydrate metabolic process	GO:0044262	5	0.0298494	1.25228	64	318	1651	10273	0.186452
	Biological process	flower development	GO:0009908	7	0.029911	1.21067	86	442	1651	10273	0.186538
	Biological process	protein-containing complex subunit organization	GO:0043933	5	0.0300852	1.16785	125	666	1651	10273	0.187325
	Biological process	nucleoside metabolic process	GO:0009116	7	0.030499	1.72106	13	47	1651	10273	0.189599
[truncated: 2,747 more rows]

[truncated: 12 more sheets: Table S11, Table S12, Table S13, Table S14, Table S15, Table S16, Table S17, Table S18, Table S19, Table S20, Table S21, Table S22]
