# Supplementary material for: Comparative Analysis Reveals Different Evolutionary Fates and Biological Functions in Wheat Duplicated Genes (Triticum aestivum L.)
Source: Plants (Basel). 2023 Aug 22;12(17):3021. doi: 10.3390/plants12173021 (PMC10489728; doi:10.3390/plants12173021)
Supplement: Supplementary file 1 [file plants-12-03021-s001.zip › Supplmentary file S1/02.DupGene_find.sh]

#conda activate DupGen_finder

# This script is used to identify the duplication mode, where the -t refers to the outgroup


for taxon in TaAA TaBB TaDD
do	
	DupGen_finder.pl -i 00.data -t $taxon -c Hv -o 01.DupGen_results
	DupGen_finder-unique.pl -i 00.data -t $taxon -c Hv -o 02.DupGen_results_uniq
done
